# Supplementary material for: Aberrant brain language network in schizophrenia spectrum disorder: a systematic review of its relation to language signs beyond symptoms
Source: Front Psychiatry. 2024 Jul 4;15:1244694. doi: 10.3389/fpsyt.2024.1244694 (PMC11254709; doi:10.3389/fpsyt.2024.1244694)
Supplement: Supplementary file 1 [file DataSheet_1.csv]

PMID	doi	Title	Journal	PubDate	Abstract	Methods	Results	Conclusions	Autors
37248240	10.1038/s41537-023-00359-8	Syntactic complexity and diversity of spontaneous speech production in schizophrenia spectrum and major depressive disorders.	Schizophrenia (Heidelberg, Germany)	2023	Syntax, the grammatical structure of sentences, is a fundamental aspect of language. It remains debated whether reduced syntactic complexity is unique to schizophrenia spectrum disorder (SSD) or whether it is also present in major depressive disorder (MDD). Furthermore, the association of syntax (including syntactic complexity and diversity) with language-related neuropsychology and psychopatholo…				['Schneider, K', 'Leinweber, K', 'Jamalabadi, H', 'Teutenberg, L', 'Brosch, K', 'Pfarr, JK', 'Thomas-Odenthal, F', 'Usemann, P', 'Wroblewski, A', 'Straube, B', 'Alexander, N', 'Nenadić, I', 'Jansen, A', 'Krug, A', 'Dannlowski, U', 'Kircher, T', 'Nagels, A', 'Stein, F']
37207935	10.1016/j.biopsych.2023.05.010	Brain structural network connectivity of formal thought disorder dimensions in affective and psychotic disorders.	Biological psychiatry	2023	The psychopathological syndrome of formal thought disorder (FTD) is present in schizophrenia (SZ) but is also highly prevalent in major depression (MDD) and bipolar disorder (BD). It remains unknown how alterations in the structural white matter connectome of the brain correlate with psychopathological FTD dimensions across affective and psychotic disorders.	Using FTD items of the SAPS and SANS, we performed exploratory and confirmatory factor analyses in N=864 patients with MDD (n=689), BD (n=108) or SZ (n=67) to identify psychopathological FTD dimensions. We used T1 and diffusion-weighted magnetic resonance imaging to reconstruct the structural connectome of the brain. To investigate the association of FTD sub-dimensions and global structural conne…	Three psychopathological FTD dimensions were delineated, i.e. disorganization, emptiness, and incoherence. "Disorganization" and "incoherence" were associated with global dysconnectivity. NBS identified subnetworks associated with FTD dimensions "disorganization" and "emptiness" but not with "incoherence". Post-hoc analyses on subnetworks did not reveal diagnosis x FTD dimension interaction effec…		['Stein, F', 'Gruber, M', 'Mauritz, M', 'Brosch, K', 'Pfarr, JK', 'Ringwald, KG', 'Thomas-Odenthal, F', 'Wroblewski, A', 'Evermann, U', 'Steinsträter, O', 'Grumbach, P', 'Thiel, K', 'Winter, A', 'Bonnekoh, LM', 'Flinkenflügel, K', 'Goltermann, J', 'Meinert, S', 'Grotegerd, D', 'Bauer, J', 'Opel, N', 'Hahn, T', 'Leehr, EJ', 'Jansen, A', 'de Lange, SC', 'van den Heuvel, M', 'Nenadić, I', 'Krug, A',…
37127466	10.1016/j.schres.2023.04.001	Lower cohesion and altered first-person pronoun usage in the spoken life narratives of individuals with schizophrenia.	Schizophrenia research	2023	Usage of computational tools to quantify language disturbances among individuals with psychosis is increasing, improving measurement efficiency and access to fine-grained constructs. However, few studies apply automated linguistic analysis to life narratives in this population. Such research could facilitate the measurement of psychosis-relevant constructs such as sense of agency, capacity to org…				['Lundin, NB', 'Cowan, HR', 'Singh, DK', 'Moe, AM']
37124249	10.3389/fpsyt.2023.1144281	More than words: Speech production in first-episode psychosis predicts later social and vocational functioning.	Frontiers in psychiatry	2023	Several disturbances in speech are present in psychosis; however, the relationship between these disturbances during the first-episode of psychosis (FEP) and later vocational functioning is unclear. Demonstrating this relationship is critical if we expect speech and communication deficits to emerge as targets for early intervention.		The Bayes network revealed that only total words spoken at the baseline assessment were directly associated with later NEET status and had an indirect association with SOFAS, with a second set of dependencies emerging among the remaining linguistic variables. The primary (speech-only) model outperformed models including parental socioeconomic status, processing speed or both as latent variables.	Impoverished speech, even at subclinical levels, may hold prognostic value for functional outcomes and warrant consideration when providing measurement based care for first-episode psychosis.	['Mackinley, M', 'Limongi, R', 'Silva, AM', 'Richard, J', 'Subramanian, P', 'Ganjavi, H', 'Palaniyappan, L']
37031636	10.1016/j.nicl.2023.103388	Transdiagnostic structural neuroimaging features in depression and psychosis: A systematic review.	NeuroImage. Clinical	2023	Previous research suggests that there may be similarities in structural brain changes seen in patients with depression and psychosis compared to healthy controls. However, there is yet no systematic review collating studies comparing structural brain changes in depression and psychosis. Establishing shared and specific neuroanatomical features could aid the investigation of underlying biological …		Five-hundred and twenty papers were retrieved, seven met inclusion criteria. In narrative collation of results, grey matter volume (GMV) reductions were found in the medial frontal gyrus (MFG), hippocampus and left-sided posterior subgenual prefrontal cortex in both psychosis and depression. GMV reductions affected more brain regions in psychosis, including in the insula and thalamus. White matte…		['Alexandros Lalousis, P', 'Wood, S', 'Reniers, R', 'Schmaal, L', 'Azam, H', 'Mazziota, A', 'Saeed, H', 'Wragg, C', 'Upthegrove, R']
36946531	10.1093/schbul/sbac056	Semantic Speech Networks Linked to Formal Thought Disorder in Early Psychosis.	Schizophrenia bulletin	2023	Mapping a patient's speech as a network has proved to be a useful way of understanding formal thought disorder in psychosis. However, to date, graph theory tools have not explicitly modelled the semantic content of speech, which is altered in psychosis.				['Nettekoven, CR', 'Diederen, K', 'Giles, O', 'Duncan, H', 'Stenson, I', 'Olah, J', 'Gibbs-Dean, T', 'Collier, N', 'Vértes, PE', 'Spencer, TJ', 'Morgan, SE', 'McGuire, P']
36928482	10.1007/s00406-023-01583-0	Retinal layers and symptoms and inflammation in schizophrenia.	European archives of psychiatry and clinical neuroscience	2023	Schizophrenia is a neurodevelopmental disorder that affects brain structure and function. The retina, as well as the brain, consists of neuronal and glial cells packed in layers. Cortical volume and brain thickness are associated with inflammatory biomarkers, however, no study has been performed associating inflammatory biomarkers and retina in schizophrenia. our study aims to compare the retinal…				['Carriello, MA', 'Costa, DFB', 'Alvim, PHP', 'Pestana, MC', 'Bicudo, DDS', 'Gomes, EMP', 'Coelho, TA', 'Biava, PJ', 'Berlitz, VG', 'Bianchini, AJ', 'Shiokawa, A', 'Shiokawa, N', 'Sato, MT', 'Massuda, R']
36833254	10.3390/genes14020327	Autistic Behavior as Novel Clinical Finding in OFD1 Syndrome.	Genes	2023	Orofaciodigital syndrome I (OFD1-MIM #311200) is a rare ciliopathy characterized by facial dysmorphism, oral cavity, digit, and brain malformations, and cognitive deficits. OFD1 syndrome is an X-linked dominant disorder reported mostly in females. The gene responsible for this condition, OFD1 centriole and centriolar satellite protein (				['Papuc, SM', 'Erbescu, A', 'Glangher, A', 'Streata, I', 'Riza, AL', 'Budisteanu, M', 'Arghir, A']
36503945	10.1708/3922.39077	The Shanti De Corte case: euthanasia for mental disorder between clinic and bioethics, between law and medico-legal implications.	Rivista di psichiatria	2022	In recent months, a great uproar has been aroused by the case of a 23-year-old Belgian woman who requested and obtained euthanasia because she was suffering from a mental disorder, in the absence of any somatic pathology. The news raises some questions and stimulates some reflections both on the general theme of euthanasia carried out for the simple presence of a mental disorder, and for the inde…				['Bersani, G', 'Rinaldi, R', 'Iannitelli, A']
36322165	10.1007/s00221-022-06495-4	Altered brain connectivity during visual stimulation in schizophrenia.	Experimental brain research	2022	Schizophrenia (SCZ) can be described as a functional dysconnectivity syndrome that affects brain connectivity and circuitry. However, little is known about how sensory stimulation modulates network parameters in schizophrenia, such as their small-worldness (SW) during visual processing. To address this question, we applied graph theory algorithms to multi-electrode EEG recordings obtained during …				['Galdino, LB', 'Fernandes, T', 'Schmidt, KE', 'Santos, NA']
36279752	10.1016/j.nicl.2022.103241	Hearing voices in the head: Two meta-analyses on structural correlates of auditory hallucinations in schizophrenia.	NeuroImage. Clinical	2022	Past voxel-based morphometry (VBM) studies demonstrate reduced grey matter volume (GMV) in schizophrenia (SZ) patients' brains in various cortical and subcortical regions. Probably due to SZ symptoms' heterogeneity, these results are often inconsistent and difficult to integrate. We hypothesized that focusing on auditory verbal hallucinations (AVH) - one of the most common SZ symptoms - would all…				['Romeo, Z', 'Spironelli, C']
36170734		The Borders of Mental Illness: Investigating Clusters of Diagnostic Criteria in Acute Presentations of Psychiatric Disorders.	Psychiatria Danubina	2022	The impact of diagnostic delay in mental health is significant in terms of neurocognitive impairment, comorbidities, prognostic and socio-economical cost. For this reason, diagnostical research in psychiatry and the classification methods are continuously questioned. The network theory of mental disorders aims at contributing to the improvement of psychiatric diagnosis and considers mental disord…				['Rogge, E', 'Briganti, G']
36007593	10.1016/j.jad.2022.08.040	Altered activity in functional brain networks involved in lexical decision making in bipolar disorder: An fMRI case-control study.	Journal of affective disorders	2022	Brain networks involved in language, attentional and response processes are detectable by fMRI during lexical decision (LD). Here, we investigated possible abnormalities in the functional networks involved in LD in patients with bipolar disorder (BD).	fMRI and behavioural data were compared between BD (n = 25) and control (n = 21), with groups matched for age and sex. The functional brain networks involved in LD were extracted by manipulating the "word-likeness" of LD stimuli and using a multidimensional analysis method.	Attentional, response and language processes were captured in separate function-specific brain networks (default mode network, response network, linguistic processing network, respectively) in the BD and control groups, replicating the results of our previous study in an independent group of healthy adults. Behaviourally, the BD group showed higher performance than the control group in the LD tas…		['Kusi, M', 'Wong, STS', 'Percival, CM', 'Zurrin, R', 'Roes, MM', 'Woodward, TS', 'Goghari, VM']
35989398	10.1007/7854_2022_387	Cognitive Dysfunction as a Risk Factor for Psychosis.	Current topics in behavioral neurosciences	2023	The current chapter summarizes recent evidence for cognition as a risk factor for the development of psychosis, including the range of cognitive impairments that exist across the spectrum of psychosis risk symptoms. The chapter examines several possible theories linking cognitive deficits with the development of psychotic symptoms, including evidence that cognitive deficits may be an intermediate…				['Karcher, NR', 'Merchant, J', 'Pine, J', 'Kilciksiz, CM']
35899034	10.3389/fdgth.2022.842301	Voice Analysis for Neurological Disorder Recognition-A Systematic Review and Perspective on Emerging Trends.	Frontiers in digital health	2022	Quantifying neurological disorders from voice is a rapidly growing field of research and holds promise for unobtrusive and large-scale disorder monitoring. The data recording setup and data analysis pipelines are both crucial aspects to effectively obtain relevant information from participants. Therefore, we performed a systematic review to provide a high-level overview of practices across variou…				['Hecker, P', 'Steckhan, N', 'Eyben, F', 'Schuller, BW', 'Arnrich, B']
35853912	10.1038/s41537-022-00263-7	Who does what to whom? graph representations of action-predication in speech relate to psychopathological dimensions of psychosis.	Schizophrenia (Heidelberg, Germany)	2022	Graphical representations of speech generate powerful computational measures related to psychosis. Previous studies have mostly relied on structural relations between words as the basis of graph formation, i.e., connecting each word to the next in a sequence of words. Here, we introduced a method of graph formation grounded in semantic relationships by identifying elements that act upon each othe…				['Nikzad, AH', 'Cong, Y', 'Berretta, S', 'Hänsel, K', 'Cho, S', 'Pradhan, S', 'Behbehani, L', 'DeSouza, DD', 'Liberman, MY', 'Tang, SX']
35840287	10.1016/j.rpsmen.2022.07.001	Prefrontal abnormalities, executive dysfunction and symptoms severity are modulated by COMT Val	Revista de psiquiatria y salud mental	2022	Core dysfunctions proposed for psychotic disorders include prefrontal cortex (PFC) dopaminergic hypoactivity, executive function (EF) deficits and reduced gray matter in the PFC. The Val variant of COMT Val	The effect of COMT on both EF performance and prefrontal volume (PFC-VOL) was tested in 158 first episode psychosis (FEP) patients and 141 healthy controls (HC) matched for age (range 9-35 years), sex, ethnicity, handedness and COMT Val	COMT influenced the diagnostic differences mainly in PFC-VOL, but also in EF performance. FEP-Val carriers showed lower EF scores and reduced PFC-VOL compared to the HC group but also poorer EF performance than FEP Met/Met. Poorer EF performance was associated with smaller PFC-VOL, and both were related to increased severity of negative symptoms, poorer premorbid adjustment, and lower estimated p…		['Rodríguez-Toscano, E', 'Martínez, K', 'Fraguas, D', 'Janssen, J', 'Pina-Camacho, L', 'Arias, B', 'Vieta, E', 'Mezquida, G', 'Amoretti, S', 'Bernardo, M', 'Castro-Fornieles, J', 'Cuesta-Zorita, MJ', 'Lobo, A', 'González-Pinto, A', 'Collado, IC', 'Mané, A', 'Arango, C', 'Parellada, M', ', ']
35811267	10.1016/j.schres.2022.06.025	Happy thoughts: What computational assessment of connectedness and emotional words can inform about early stages of psychosis.	Schizophrenia research	2022	In recent years, different natural language processing tools measured aspects related to narratives' structural, semantic, and emotional content. However, there is a need to better understand the limitations and effectiveness of speech elicitation protocols. The graph-theoretical analysis applied to short narratives reveals lower connectedness associated with negative symptoms even in the early s…				['Mota, NB', 'Ribeiro, M', 'Malcorra, BLC', 'Atídio, JP', 'Haguiara, B', 'Gadelha, A']
32644682		Depressive Cognitive Disorders	None	2023	Depressive cognitive disorders, also called pseudodementia (a term founded by Kiloh in the year 1961), is defined as the cognitive and functional impairment imitating neurodegenerative disorders caused secondary to neuropsychiatric symptoms. Depression with cognitive impairment was given less significance in the past. Though the current practice has given heightening attention to these disorders,…				['Sekhon, S', 'Marwaha, R']
35778234	10.1016/j.schres.2022.06.013	Assessing coherence through linguistic connectives: Analysis of speech in patients with schizophrenia-spectrum disorders.	Schizophrenia research	2022	Incoherent speech is a core diagnostic symptom of schizophrenia-spectrum disorders (SSD) that can be studied using semantic space models. Since linguistic connectives signal relations between words, they and their surrounding words might represent linguistic loci to detect unusual coherence in speech. Therefore, we investigated whether connectives' measures are useful to assess incoherent speech …	Connectives and their surrounding words were extracted from transcripts of spontaneous speech of 50 SSD-patients and 50 control participants. Using word2vec, two different cosine similarities were calculated: those of connectives and their surrounding words (connectives-related similarity), and those of free-of-connectives words-chunks (non-connectives similarity). Differences between groups in p…	SSD-patients used less contingency (e.g., because) (p = .008) and multiclass connectives (e.g., as) (p < .001) than control participants. SSD-patients had higher minimum similarity of multiclass (adj-p = .04) and temporality connectives (e.g., after) (adj-p < .001), narrower similarity-range of expansion (e.g., and) (adj-p = .002) and multiclass connectives (adj-p = .04), and lower maximum simila…		['Corona-Hernández, H', 'de Boer, JN', 'Brederoo, SG', 'Voppel, AE', 'Sommer, IEC']
35757556	10.3389/fnins.2022.919272	Reduced Gray Matter Volume in Orbitofrontal Cortex Across Schizophrenia, Major Depressive Disorder, and Bipolar Disorder: A Comparative Imaging Study.	Frontiers in neuroscience	2022	Schizophrenia (SZ), major depressive disorder (MDD), and bipolar disorder (BD) are severe psychiatric disorders and share common characteristics not only in clinical symptoms but also in neuroimaging. The purpose of this study was to examine common and specific neuroanatomical features in individuals with these three psychiatric conditions. In this study, 70 patients with SZ, 85 patients with MDD…				['Yang, Y', 'Li, X', 'Cui, Y', 'Liu, K', 'Qu, H', 'Lu, Y', 'Li, W', 'Zhang, L', 'Zhang, Y', 'Song, J', 'Lv, L']
35730515	10.5080/u25957	Letter to the Editor: Depression As The First Symptom Of Frontal Lobe Grade 2 Malignant Glioma.	Turk psikiyatri dergisi = Turkish journal of psychiatry	2022	Dear Editor, Next to focal neurological symptoms, epileptic seizures and head aches, brain tumors can less frequently bring about cognitive changes, slowed speech, difficulty sustaining mental functioning and psychiatric symptoms of personality changes and. loss of interest in daily activities, these symptoms may be evaluated as anxiety or depression. Depression is known to be a complication of b…				['Nazlı, ŞB', 'Sevindik, M']
35620411	10.1155/2022/8162871	Clinical evaluation and management of a 45-year-old man with confusion, psychosis, agitation, stereotyped behavior, and impaired speech.	Case reports in psychiatry	2022	Our patient Mr. A is a mentally and physically disabled gentleman. He was first diagnosed with bipolar disorder as a teenager. He incurred a lumbar spinal injury due to a motor vehicle incident in his 20s which led to weakness, numbness, and frequent infection over both of his lower extremities. He also developed alcohol addiction over the course of his life. Mr. A presented to our facility with …				['Deng, X', 'Negro, PJ', 'Jung, PL', 'Marano, CM', 'Knight, S', 'Doddi, SR', 'Nimo, NYA', 'LeMalefant, RM', 'Myers, DA', 'Haake, AK', 'Chandler, R']
35568676	10.1016/j.schres.2022.04.007	Language network self-inhibition and semantic similarity in first-episode schizophrenia: A computational-linguistic and effective connectivity approach.	Schizophrenia research	2022	A central feature of schizophrenia is the disorganization and impoverishment of language. Recently, we observed higher semantic similarity in first-episode-schizophrenia (FES) patients. In this study, we investigate if this aberrant similarity relates to the 'causal' connectivity between two key nodes of the word production system: inferior frontal gyrus (IFG) and the semantic-hub at the ventral …	Resting-state fMRI scans were collected from 60 participants (30 untreated FES and 30 healthy controls). The semantic distance was measured with the CoVec semantic tool based on GloVe. A spectral dynamic causal model with Parametrical Empirical Bayes was constructed modelling the intrinsic self-inhibitory and extrinsic-excitatory connections within the brain regions. We estimated the parameters o…	FES patients chose words with higher semantic similarity when describing the pictures compared to the HC group. Among patients, an increased semantic similarity was related with an increase in intrinsic connections within both the vATL and IFG, suggesting that reduced 'synaptic gain' in these regions likely contribute to aberrant sampling of the semantic space during discourse in schizophrenia.		['Alonso-Sánchez, MF', 'Limongi, R', 'Gati, J', 'Palaniyappan, L']
35552467	10.1007/s00115-022-01286-2	["Impulsive insanity" according to Emil Kraepelin : A clinical framework for female criminals at the beginning of the twentieth century].	Der Nervenarzt	2023	In his comprehensive classification of the beginning of the twentieth century, Emil Kraepelin provided a detailed description of an entity he called "impulsive insanity", which had not been elaborated before him. The forms depicted by him largely corresponded to the offences, which were referred to as typically female in their nature in the late nineteenth and early twentieth centuries.		In rudiments Kraepelin's clinical classification is still comprehensible today, although there are major differences to how literature in later years treated this issue. Kraepelin clearly sees "impulsive insanity" as a driving disorder predominantly prevailing in women.		['Rendel, T', 'Steinberg, H']
35550793	10.1016/j.biopsych.2022.02.961	Oscillatory Neural Signatures of Visual Perception Across Developmental Stages in Individuals With 22q11.2 Deletion Syndrome.	Biological psychiatry	2022	Numerous behavioral studies have highlighted the contribution of visual perceptual deficits to the nonverbal cognitive profile of individuals with 22q11.2 deletion syndrome. However, the neurobiological processes underlying these widespread behavioral alterations are yet to be fully understood. Thus, in this paper, we investigated the role of neural oscillations toward visuoperceptual deficits to…	We acquired 125 high-density electroencephalography recordings during a visual grating task in a group of 62 deletion carriers and 63 control subjects. Stimulus-elicited oscillatory responses were analyzed with 1) time-frequency analysis using wavelets decomposition at sensor and source level, 2) intertrial phase coherence, and 3) Granger causality connectivity in source space. Additional analyse…	Deletion carriers had decreased theta-band (4-8 Hz) and gamma-band (58-68 Hz) spectral power compared with control subjects in response to the visual stimuli, with an absence of age-related increase of theta- and gamma-band responses. Moreover, adult deletion carriers had decreased gamma- and theta-band responses but increased alpha/beta desynchronization (10-25 Hz) that correlated with behaviora…		['Mancini, V', 'Rochas, V', 'Seeber, M', "Grent-'t-Jong, T", 'Rihs, TA', 'Latrèche, C', 'Uhlhaas, PJ', 'Michel, CM', 'Eliez, S']
35430358	10.1016/j.neuroimage.2022.119178	Growth charts of brain morphometry for preschool children.	NeuroImage	2022	Brain development from 1 to 6 years of age anchors a wide range of functional capabilities and carries early signs of neurodevelopmental disorders. However, quantitative models for depicting brain morphology changes and making individualized inferences are lacking, preventing the identification of early brain atypicality during this period. With a sample size of 285, we characterized the age depe…				['Zhang, H', 'Li, J', 'Su, X', 'Hu, Y', 'Liu, T', 'Ni, S', 'Li, H', 'Zuo, XN', 'Fu, J', 'Yuan, TF', 'Yang, Z']
35414983	10.1364/BOE.448244	Characteristics of frontal activity relevant to cognitive function in bipolar depression: an fNIRS study.	Biomedical optics express	2022	Memory shortness, verbal influence, and disturbed attention are a few of the cognitive dysfunctions reported by individuals of bipolar disorder in depression phase (BD-D). As neuroimaging modalities can investigate such responses, therefore neuroimaging methods can be used to assist the diagnosis of bipolar disorder (BD). Functional near-infrared spectroscopy (fNIRS) is a neural imaging method th…				['Gao, C', 'Zhou, H', 'Liu, J', 'Xiu, J', 'Huang, Q', 'Liang, Y', 'Li, T', 'Hu, S']
35406745	10.3390/cells11071181	Phenotypical Screening on Neuronal Plasticity in Hippocampal-Prefrontal Cortex Connectivity Reveals an Antipsychotic with a Novel Profile.	Cells	2022	Dysfunction in the hippocampus-prefrontal cortex (H-PFC) circuit is a critical determinant of schizophrenia. Screening of pyridazinone-risperidone hybrids on this circuit revealed EGIS 11150 (S 36549). EGIS 11150 induced theta rhythm in hippocampal slice preparations in the stratum lacunosum molecular area of CA1, which was resistant to atropine and prazosin. EGIS 11150 enhanced H-PFC coherence, …				['Spedding, M', 'Sebban, C', 'Jay, TM', 'Rocher, C', 'Tesolin-Decros, B', 'Chazot, P', 'Schenker, E', 'Szénási, G', 'Lévay, GI', 'Megyeri, K', 'Barkóczy, J', 'Hársing, LG', 'Thomson, I', 'Cunningham, MO', 'Whittington, MA', 'Etherington, LA', 'Lambert, JJ', 'Antoni, FA', 'Gacsályi, I']
35360175	10.3389/fnins.2022.821179	Increased Excursions to Functional Networks in Schizophrenia in the Absence of Task.	Frontiers in neuroscience	2022	Schizophrenia is a chronic psychotic disorder characterized by the disruption of thought processes, perception, cognition, and behaviors, for which there is still a lack of objective and quantitative biomarkers in brain activity. Using functional magnetic resonance imaging (fMRI) data from an open-source database, this study investigated differences between the dynamic exploration of resting-stat…				['Farinha, M', 'Amado, C', 'Morgado, P', 'Cabral, J']
35305447	10.1016/j.media.2022.102413	An attention-based hybrid deep learning framework integrating brain connectivity and activity of resting-state functional MRI data.	Medical image analysis	2022	Functional magnetic resonance imaging (fMRI) as a promising tool to investigate psychotic disorders can be decomposed into useful imaging features such as time courses (TCs) of independent components (ICs) and functional network connectivity (FNC) calculated by TC cross-correlation. TCs reflect the temporal dynamics of brain activity and the FNC characterizes temporal coherence across intrinsic b…				['Zhao, M', 'Yan, W', 'Luo, N', 'Zhi, D', 'Fu, Z', 'Du, Y', 'Yu, S', 'Jiang, T', 'Calhoun, VD', 'Sui, J']
35236117	10.1176/appi.ajp.2021.21020190	Aberrant Developmental Patterns of Gamma-Band Response and Long-Range Communication Disruption in Youths With 22q11.2 Deletion Syndrome.	The American journal of psychiatry	2022	Brain oscillations play a pivotal role in synchronizing responses of local and global ensembles of neurons. Patients with schizophrenia exhibit impairments in oscillatory response, which are thought to stem from abnormal maturation during critical developmental stages. Studying individuals at genetic risk for psychosis, such as 22q11.2 deletion carriers, from childhood to adulthood may provide in…	The authors acquired 106 consecutive T	Deletion carriers had decreased theta and late-latency 40-Hz ASSRs and phase synchronization compared with control subjects. Deletion carriers with psychotic symptoms displayed a further reduction of gamma-band response, decreased ITPC, and decreased top-down modulation of gamma-band response in the auditory cortex. Reduced gamma-band response was correlated with the atrophy of auditory cortex in…		['Mancini, V', 'Rochas, V', 'Seeber, M', 'Roehri, N', 'Rihs, TA', 'Ferat, V', 'Schneider, M', 'Uhlhaas, PJ', 'Eliez, S', 'Michel, CM']
35203930	10.3390/brainsci12020166	Graph Analysis of Verbal Fluency Tests in Schizophrenia and Bipolar Disorder.	Brain sciences	2022	Verbal Fluency Tests (VFT) are one of the most common neuropsychological tasks used in bipolar disorder (BD) and schizophrenia (SZ) research. Recently, a new VFT analysis method based on graph theory was developed. Interpreting spoken words as nodes and every temporal connection between consecutive words as edges, researchers created graph structures, allowing the extraction of more data from par…				['Chrobak, AA', 'Turek, A', 'Machalska, K', 'Arciszewska-Leszczuk, A', 'Starowicz-Filip, A', 'Krupa, AJ', 'Dudek, D', 'Siwek, M']
35138427	10.1007/s00127-022-02242-w	Assessing the effectiveness of social network interventions for adults with a diagnosis of mental health problems: a systematic review and narrative synthesis of impact.	Social psychiatry and psychiatric epidemiology	2022	Social connections have been linked to the genesis and amelioration of mental health problems and thus have potential therapeutic value.	Electronic databases (MEDLINE, Embase, PsycINFO, CINAHL, Cochrane Library, Web of Science, Scopus) and grey literature databases were systematically searched from inception to October 2021 using free text syntax combining synonyms for 'mental health problems' and 'social network interventions'. Articles were eligible for inclusion if they reported data from randomised controlled trials on the eff…	Nine studies randomising 2226 participants were included. Four focused on those with a diagnosis of schizophrenia or psychosis, one on major depressive disorder and four included all types of mental health diagnoses. The current evidence base is of unclear quality. However, interventions which focused on supporting social activities appear to hold the most promise for enhancing social networks. D…	There is emerging evidence that social network interventions can be effective in improving social connections for people with mental health problems. However, further evaluations with robust methodological approaches are required to inform evidence-based recommendations for health services.	['Brooks, H', 'Devereux-Fitzgerald, A', 'Richmond, L', 'Bee, P', 'Lovell, K', 'Caton, N', 'Cherry, MG', 'Edwards, BM', 'Downs, J', 'Bush, L', 'Vassilev, I', 'Young, B', 'Rogers, A']
35065337	10.1016/j.jcomdis.2022.106182	Processing Argument Structure and Syntactic Complexity in People with Schizophrenia Spectrum Disorders.	Journal of communication disorders	2022	Deficits in language comprehension and production have been repeatedly observed in Schizophrenia Spectrum Disorders (SSD). However, the characterization of the language profile of this population is far from complete, and the relationship between language deficits, impaired thinking and cognitive functions is widely debated.	Thirty-four participants with a diagnosis of SSD and a group of healthy control participants (HC) were recruited and evaluated using the Italian version of the Northwestern Assessment of Verbs and Sentences (NAVS, Cho-Reyes & Thompson, 2012; Barbieri et al., 2019).	Results showed that participants with SSD were impaired - compared to HC - on both verb and sentence production, as well as on comprehension of syntactically complex (but not simple) sentences. While verb production was equally affected by verb-argument structure complexity in both SSD and HC, sentence comprehension was disproportionately more affected by syntactic complexity in SSD than in HC. I…		['Barattieri di San Pietro, C', 'Barbieri, E', 'Marelli, M', 'de Girolamo, G', 'Luzzatti, C']
37181282	10.17691/stm2022.14.6.06	Identification of Neurophysiological Markers of Verbal Information Processing Using Cognitive Evoked Potentials for Studying Schizophrenia Spectrum Disorders.	Sovremennye tekhnologii v meditsine	2022			Processing of the verbal stimulus under passive reading conditions and under the conditions of word categorization within the frameworks of a simple context has shown that in the group with low scores on the schizotypal questionnaire, lateralization of the N150 component to the left side was observed in contrast to the group with high scores. In this group, increase of the N400 component amplitud…	The research conducted may serve as a starting point for a more detailed and long-term study of the fundamental mechanisms of impairment in information processing in the course of clinically evident pathology formation. In the applied aspect, the work may be considered as a contribution to the ongoing search for neurophysiological markers for early diagnosis of schizophrenia spectrum disorders.	['Nuzhina, NS', 'Prodius, PA', 'Mukhina, IV']
34942409	10.1016/j.euroneuro.2021.11.008	The polysemous concepts of psychomotricity and catatonia: A European multi-consensus perspective.	European neuropsychopharmacology : the journal of the European College of Neuropsychopharmacology	2022	Current classification systems use the terms "catatonia" and "psychomotor phenomena" as mere a-theoretical descriptors, forgetting about their theoretical embedment. This was the source of misunderstandings among clinicians and researchers of the European collaboration on movement and sensorimotor/psychomotor functioning in schizophrenia and other psychoses or ECSP. Here, we review the different …				['Foucher, JR', 'Jeanjean, LC', 'de Billy, CC', 'Pfuhlmann, B', 'Clauss, JME', 'Obrecht, A', 'Mainberger, O', 'Vernet, R', 'Arcay, H', 'Schorr, B', 'Weibel, S', 'Walther, S', 'van Harten, PN', 'Waddington, JL', 'Cuesta, MJ', 'Peralta, V', 'Dupin, L', 'Sambataro, F', 'Morrens, M', 'Kubera, KM', 'Pieters, LE', 'Stegmayer, K', 'Strik, W', 'Wolf, RC', 'Jabs, BE', 'Ams, M', 'Garcia, C', 'Hanke, M', 'E…
34903724	10.1038/s41398-021-01722-y	Natural Language Processing markers in first episode psychosis and people at clinical high-risk.	Translational psychiatry	2021	Recent work has suggested that disorganised speech might be a powerful predictor of later psychotic illness in clinical high risk subjects. To that end, several automated measures to quantify disorganisation of transcribed speech have been proposed. However, it remains unclear which measures are most strongly associated with psychosis, how different measures are related to each other and what the…				['Morgan, SE', 'Diederen, K', 'Vértes, PE', 'Ip, SHY', 'Wang, B', 'Thompson, B', 'Demjaha, A', 'De Micheli, A', 'Oliver, D', 'Liakata, M', 'Fusar-Poli, P', 'Spencer, TJ', 'McGuire, P']
34875009	10.1093/cercor/bhab427	Atypical, but Not Typical, Antipsychotic Drugs Reduce Hypersynchronized Prefrontal-Hippocampal Circuits during Psychosis-Like States in Mice: Contribution of 5-HT2A and 5-HT1A Receptors.	Cerebral cortex (New York, N.Y. : 1991)	2022	Neural synchrony and functional connectivity are disrupted in schizophrenia. We investigated changes in prefrontal-hippocampal neural dynamics during psychosis-like states induced by the NMDAR antagonist phencyclidine and subsequent rescue by two atypical antipsychotic drugs (AAPDs), risperidone and clozapine, and the classical APD haloperidol. The psychotomimetic effects of phencyclidine were as…				['Delgado-Sallent, C', 'Nebot, P', 'Gener, T', 'Fath, AB', 'Timplalexi, M', 'Puig, MV']
34861668	10.1097/JCMA.0000000000000675	Using big data of genetics, health claims, and brain imaging to challenge the categorical classification in mental illness.	Journal of the Chinese Medical Association : JCMA	2022	Psychiatric disorders in first-degree relatives (FDRs) often differ from the index patient's diagnosis, suggesting that there is genetic contribution to psychiatric disorders in which related cases do not all map to the same diagnosis as the index case. Our aim is to look for psychiatric comorbidities across major mental illnesses using three approaches, genetics, clinical diagnosis, and brain im…				['Su, TP', 'Chen, MH', 'Tu, PC']
34759276	10.1038/s41598-021-00975-3	Comparative analysis of default mode networks in major psychiatric disorders using resting-state EEG.	Scientific reports	2021	Default mode network (DMN) is a set of functional brain structures coherently activated when individuals are in resting-state. In this study, we constructed multi-frequency band resting-state EEG-based DMN functional network models for major psychiatric disorders to easily compare their pathophysiological characteristics. Phase-locking values (PLVs) were evaluated to quantify functional connectiv…				['Choi, KM', 'Kim, JY', 'Kim, YW', 'Han, JW', 'Im, CH', 'Lee, SH']
34736998	10.1016/j.pnpbp.2021.110465	Resting-state fMRI in depressive and (hypo)manic mood states in bipolar disorders: A systematic review.	Progress in neuro-psychopharmacology & biological psychiatry	2022	Abnormalities in spontaneous brain activity, measured with resting-state functional magnetic resonance imaging (rs-fMRI), may be key biomarkers for bipolar disorders. This systematic review compares rs-fMRI findings in people experiencing a bipolar depressive or (hypo)manic episode to bipolar euthymia and/or healthy participants.	Medline, Web of Science and Embase were searched up until April 2021. Studies without control group, or including minors, neurological co-morbidities or mixed episodes, were excluded. Qualitative synthesis was used to report results and risk of bias was assessed using the National Heart, Lung and Blood Institute tool for case-control studies.	Seventy-one studies were included (3167 bipolar depressed/706 (hypo)manic). In bipolar depression, studies demonstrated default-mode (DMN) and frontoparietal network (FPN) dysfunction, altered baseline activity in the precuneus, insula, striatum, cingulate, frontal and temporal cortex, and disturbed regional homogeneity in parietal, temporal and pericentral areas. Functional connectivity was alte…		['Claeys, EHI', 'Mantingh, T', 'Morrens, M', 'Yalin, N', 'Stokes, PRA']
34707515	10.3389/fpsyt.2021.644052	Monitoring Processes and Their Neuronal Correlates as the Basis of Auditory Verbal Hallucinations in a Non-clinical Sample.	Frontiers in psychiatry	2021	Auditory verbal hallucinations (AVH) are a characteristic symptom of psychosis. An influential cognitive model accounting for the mechanisms in the generation of AVHs describes a defective monitoring of inner speech, leading to the misidentification of internally generated thoughts as externally generated events. In this study, we utilized an inner speech paradigm during a simultaneous measuremen…				['Storchak, H', 'Hudak, J', 'Dresler, T', 'Haeussinger, FB', 'Fallgatter, AJ', 'Ehlis, AC']
34450699	10.3390/s21165256	Identification of Autism Subtypes Based on Wavelet Coherence of BOLD FMRI Signals Using Convolutional Neural Network.	Sensors (Basel, Switzerland)	2021	The functional connectivity (FC) patterns of resting-state functional magnetic resonance imaging (rs-fMRI) play an essential role in the development of autism spectrum disorders (ASD) classification models. There are available methods in literature that have used FC patterns as inputs for binary classification models, but the results barely reach an accuracy of 80%. Additionally, the generalizabi…				['Al-Hiyali, MI', 'Yahya, N', 'Faye, I', 'Hussein, AF']
34421559	10.3389/fnhum.2021.662976	A Review of Studies Leveraging Multimodal TMS-fMRI Applications in the Pathophysiology and Treatment of Schizophrenia.	Frontiers in human neuroscience	2021	The current review provides an overview of the existing literature on multimodal transcranial magnetic stimulation, and functional magnetic resonance imaging (TMS/fMRI) studies in individuals with schizophrenia and discusses potential future avenues related to the same. Multimodal studies investigating pathophysiology have explored the role of abnormal thalamic reactivity and have provided furthe…				['Baliga, SP', 'Mehta, UM']
34355620	10.1080/02699206.2021.1961019	Semantic fluency reveals reduced functional connectivity between subcategorical co-hyponyms in recent-onset inpatients with first-episode psychosis.	Clinical linguistics & phonetics	2022	Data on clustering and switching during semantic fluency (SF) in patients with first-episode psychosis (PwFEP) are scant. We aimed to investigate (1) clustering and switching on SF in PwFEP using more detailed clustering analyses and (2) the possibility of disproportionate clustering deficits across different SF tasks in PwFEP and healthy subjects (HS), with the latter being suggested by the curr…				['Gabrić, P', 'Vandek, M']
34325981	10.1016/j.pediatrneurol.2021.06.002	The Neurological Manifestations of Phelan-McDermid Syndrome.	Pediatric neurology	2021	Phelan-McDermid syndrome (PMS) is a genetic disorder, caused by haploinsufficiency of the SHANK3 gene on chromosome 22q13.3. PMS is characterized by neurobehavioral symptoms and signs including intellectual disability, speech and language impairment, autism spectrum disorder (ASD), hypotonia, and other motor abnormalities. In the brain, SHANK3 is expressed in neurons, especially in the synapse, a…				['Frank, Y']
34303847	10.1016/j.bpsc.2021.07.003	Reduced Functional Connectivity in Brain Networks Underlying Paired Associates Memory Encoding in Schizophrenia.	Biological psychiatry. Cognitive neuroscience and neuroimaging	2023	Deficits in relational episodic memory encoding are characteristic of schizophrenia (SZ), but whole-brain multivariate analyses of these deficits have been lacking. Open science has provided task-based functional magnetic resonance imaging (fMRI) data investigating paired associate encoding in SZ, but it has not yet been mobilized to address this gap in the literature. Therefore, in this study, w…	Using fMRI data acquired from 40 healthy control participants and 40 age- and sex-matched persons with SZ, we examined the networks involved in successful versus unsuccessful encoding of verbal paired associates using an associative semantic strategy.	Constrained principal component analysis for fMRI revealed 3 distinct functional networks recruited during encoding: a responding network, a linguistic processing/attention network, and the default mode network. Relative to the healthy control group, the SZ group exhibited aberrant activity in all 3 networks during successful encoding; namely, hypoactivation in the linguistic processing/attention…		['Roes, MM', 'Chinchani, AM', 'Woodward, TS']
34188957	10.1155/2021/6634584	SHANK3 Genotype Mediates Speech and Language Phenotypes in a Nonclinical Population.	Autism research and treatment	2021	Mutations affecting the synaptic-scaffold gene SHANK3 represent the most common genetic causes of autism with intellectual disability, accounting for about 1-2% of cases. Rare variants of this gene have also been associated with schizophrenia, and its deletion results in the autistic condition known as Phelan-McDermid syndrome. Despite the importance of SHANK3 as a paradigmatic gene mediating neu…				['Manning, C', 'Hurd, PL', 'Read, S', 'Crespi, B']
34045979	10.3389/fpsyt.2021.649808	The Sensory and Perceptual Scaffolding of Absorption, Inner Speech, and Self in Psychosis.	Frontiers in psychiatry	2021	This study examines the interconnectedness between absorption, inner speech, self, and psychopathology. Absorption involves an intense focus and immersion in mental imagery, sensory/perceptual stimuli, or vivid imagination that involves decreased self-awareness and alterations in consciousness. In psychosis, the dissolution and permeability in the demarcation between self and one's sensory experi…				['Rosen, C', 'Tufano, M', 'Humpston, CS', 'Chase, KA', 'Jones, N', 'Abramowitz, AC', 'Franco Chakkalakal, A', 'Sharma, RP']
33973137	10.1007/s10548-021-00849-x	On the Role of Bilateral Brain Hypofunction and Abnormal Lateralization of Cortical Information Flow as Neural Underpinnings of Conventional Metaphor Processing Impairment in Schizophrenia: An fMRI and EEG Study.	Brain topography	2021	Figurative language processing (e.g. metaphors) is commonly impaired in schizophrenia. In the present study, we investigated the neural activity and propagation of information within neural circuits related to the figurative speech, as a neural substrate of impaired conventional metaphor processing in schizophrenia. The study included 30 schizophrenia outpatients and 30 healthy controls, all of w…				['Adamczyk, P', 'Jáni, M', 'Ligeza, TS', 'Płonka, O', 'Błądziński, P', 'Wyczesany, M']
33859358	10.1038/s41380-021-01091-4	A unified model of the pathophysiology of bipolar disorder.	Molecular psychiatry	2022	This work provides an overview of the most consistent alterations in bipolar disorder (BD), attempting to unify them in an internally coherent working model of the pathophysiology of BD. Data on immune-inflammatory changes, structural brain abnormalities (in gray and white matter), and functional brain alterations (from neurotransmitter signaling to intrinsic brain activity) in BD were reviewed. …				['Magioncalda, P', 'Martino, M']
33745319	10.1098/rstb.2020.0188	Language evolution: examining the link between cross-modality and aggression through the lens of disorders.	Philosophical transactions of the Royal Society of London. Series B, Biological sciences	2021	We demonstrate how two linguistic phenomena, figurative language (implicating cross-modality) and derogatory language (implicating aggression), both demand a precise degree of (dis)inhibition in the same cortico-subcortical brain circuits, in particular cortico-striatal networks, whose connectivity has been significantly enhanced in recent evolution. We examine four cognitive disorders/conditions…				['Benítez-Burraco, A', 'Progovac, L']
33693887	10.1093/schbul/sbab015	Network Analysis of Symptom Comorbidity in Schizophrenia: Relationship to Illness Course and Brain White Matter Microstructure.	Schizophrenia bulletin	2021	Recent network-based analyses suggest that schizophrenia symptoms are intricately connected and interdependent, such that central symptoms can activate adjacent symptoms and increase global symptom burden. Here, we sought to identify key clinical and neurobiological factors that relate to symptom organization in established schizophrenia.	A symptom comorbidity network was mapped for a broad constellation of symptoms measured in 642 individuals with a schizophrenia-spectrum disorder. Centrality analyses were used to identify hub symptoms. The extent to which each patient's symptoms formed clusters in the comorbidity network was quantified with cluster analysis and used to predict (1) clinical features, including illness duration an…	Global functioning, substance use, and blunted affect were the most central symptoms within the symptom comorbidity network. Symptom profiles for some patients formed highly interconnected clusters, whereas other patients displayed unrelated and disconnected symptoms. Stronger clustering among an individual's symptoms was significantly associated with shorter illness duration (t = 2.7; P = .0074)…	Symptom network structure varies over the course of schizophrenia: symptom interactions weaken with increasing illness duration and strengthen during periods of high positive symptom expression. Reduced white matter coherence relates to stronger symptom clustering, and thus, may underlie symptom cascades and global symptomatic burden in individuals with schizophrenia.	['Ye, H', 'Zalesky, A', 'Lv, J', 'Loi, SM', 'Cetin-Karayumak, S', 'Rathi, Y', 'Tian, Y', 'Pantelis, C', 'Di Biase, MA']
33647810	10.1016/j.nicl.2021.102593	Dynamic functional connectome predicts individual working memory performance across diagnostic categories.	NeuroImage. Clinical	2021	Working memory impairment is a common feature of psychiatric disorders. Although its neural mechanisms have been extensively examined in healthy subjects or individuals with a certain clinical condition, studies investigating neural predictors of working memory in a transdiagnostic sample are scarce. The objective of this study was to create a transdiagnostic predictive working memory model from …				['Zhu, J', 'Li, Y', 'Fang, Q', 'Shen, Y', 'Qian, Y', 'Cai, H', 'Yu, Y']
33595089	10.1093/schbul/sbaa187	Obsessive-Compulsive Symptoms and Other Symptoms of the At-risk Mental State for Psychosis: A Network Perspective.	Schizophrenia bulletin	2021	The high prevalence of obsessive-compulsive symptoms (OCS) among subjects at Ultra-High Risk (UHR) for psychosis is well documented. However, the network structure spanning the relations between OCS and symptoms of the at risk mental state for psychosis as assessed with the Comprehensive Assessment of At Risk Mental States (CAARMS) has not yet been investigated. This article aimed to use a networ…		Strong associations between OCS and anxiety, social isolation and blunted affect were identified. Depression was the most central symptom in terms of the number of connections, and anxiety was a key item in bridging OCS to other symptoms. Shortest paths between OCS and positive symptoms revealed that unusual thought content and perceptual abnormalities were connected mainly via anxiety, while dis…		['Ong, HL', 'Isvoranu, AM', 'Schirmbeck, F', 'McGuire, P', 'Valmaggia, L', 'Kempton, MJ', 'van der Gaag, M', 'Riecher-Rössler, A', 'Bressan, RA', 'Barrantes-Vidal, N', 'Nelson, B', 'Amminger, GP', 'McGorry, P', 'Pantelis, C', 'Krebs, MO', 'Nordentoft, M', 'Glenthøj, B', 'Ruhrmann, S', 'Sachs, G', 'Rutten, BPF', 'van Os, J', 'de Haan, L', 'Borsboom, D', ', ']
33484268	10.1093/schbul/sbaa095	Voice-Hearing and Personification: Characterizing Social Qualities of Auditory Verbal Hallucinations in Early Psychosis.	Schizophrenia bulletin	2021	Recent therapeutic approaches to auditory verbal hallucinations (AVH) exploit the person-like qualities of voices. Little is known, however, about how, why, and when AVH become personified. We aimed to investigate personification in individuals' early voice-hearing experiences. We invited Early Intervention in Psychosis (EIP) service users aged 16-65 to participate in a semistructured interview o…				['Alderson-Day, B', 'Woods, A', 'Moseley, P', 'Common, S', 'Deamer, F', 'Dodgson, G', 'Fernyhough, C']
33446638	10.1038/s41398-020-01185-7	The association of polygenic risk for schizophrenia, bipolar disorder, and depression with neural connectivity in adolescents and young adults: examining developmental and sex differences.	Translational psychiatry	2021	Neurodevelopmental abnormalities in neural connectivity have been long implicated in the etiology of schizophrenia (SCZ); however, it remains unclear whether these neural connectivity patterns are associated with genetic risk for SCZ in unaffected individuals (i.e., an absence of clinical features of SCZ or a family history of SCZ). We examine whether polygenic risk scores (PRS) for SCZ are assoc…				['Meyers, JL', 'Chorlian, DB', 'Bigdeli, TB', 'Johnson, EC', 'Aliev, F', 'Agrawal, A', 'Almasy, L', 'Anokhin, A', 'Edenberg, HJ', 'Foroud, T', 'Goate, A', 'Kamarajan, C', 'Kinreich, S', 'Nurnberger, J', 'Pandey, AK', 'Pandey, G', 'Plawecki, MH', 'Salvatore, JE', 'Zhang, J', 'Fanous, A', 'Porjesz, B']
33414499	10.1038/s41380-020-00982-2	Tracing the psychopathology of bipolar disorder to the functional architecture of intrinsic brain activity and its neurotransmitter modulation: a three-dimensional model.	Molecular psychiatry	2022	Bipolar disorder (BD) shows complex alterations in psychomotor, affective, and thought dimensions, as described by Kraepelin in his fundamental model of manic-depressive illness. In turn, the expression of behavioral/phenomenological dimensions is traceable to intrinsic brain activity. We reported a data overview on intrinsic brain functioning and its changes in BD. Accordingly, we proposed a thr…				['Martino, M', 'Magioncalda, P']
33343403	10.3389/fpsyt.2020.503462	The Autism Palette: Combinations of Impairments Explain the Heterogeneity in ASD.	Frontiers in psychiatry	2020	Autism spectrum disorder (ASD) is a heterogeneous neuropsychiatric condition traditionally defined by core symptoms in social behavior, speech/communication, repetitive behavior, and restricted interests. Beyond the core symptoms, autism has strong association with other disorders such as intellectual disability (ID), epilepsy, schizophrenia among many others. This paper outlines a theory of ASD …				['Fóthi, Á', 'Soorya, L', 'Lőrincz, A']
33314710	10.1002/aur.2456	Neural Correlates of Audiovisual Temporal Binding Window in Individuals With Schizotypal and Autistic Traits: Evidence From Resting-State Functional Connectivity.	Autism research : official journal of the International Society for Autism Research	2021	Temporal proximity is an important clue for multisensory integration. Previous evidence indicates that individuals with autism and schizophrenia are more likely to integrate multisensory inputs over a longer temporal binding window (TBW). However, whether such deficits in audiovisual temporal integration extend to subclinical populations with high schizotypal and autistic traits are unclear. Usin…				['Zhou, HY', 'Wang, YM', 'Zhang, RT', 'Cheung, EFC', 'Pantelis, C', 'Chan, RCK']
33171145	10.1016/j.neubiorev.2020.10.021	Psychotic disorders, dopaminergic agents and EEG/MEG resting-state functional connectivity: A systematic review.	Neuroscience and biobehavioral reviews	2021	Both dysconnectivity and dopamine hypotheses are two well researched pathophysiological models of psychosis. However, little is known about the association of dopamine dysregulation with brain functional connectivity in psychotic disorders, specifically through the administration of antipsychotic medication. In this systematic review, we summarize the existing evidence on the association of dopam…				['Mackintosh, AJ', 'de Bock, R', 'Lim, Z', 'Trulley, VN', 'Schmidt, A', 'Borgwardt, S', 'Andreou, C']
33005157	10.3389/fpsyt.2020.00859	Is the Adolescent Brain at Greater Vulnerability to the Effects of Cannabis? A Narrative Review of the Evidence.	Frontiers in psychiatry	2020	Cannabis use during the critical neurodevelopmental period of adolescence, may lead to brain structural, functional, and histological alterations that may underpin some of the longer-term behavioral and psychological harms associated with it. The endocannabinoid system performs a key regulatory and homeostatic role, that undergoes developmental changes during adolescence making it potentially mor…				['Blest-Hopley, G', 'Colizzi, M', 'Giampietro, V', 'Bhattacharyya, S']
32880621	10.1001/jamaoto.2020.2497	Association of Poorer Hearing With Longitudinal Change in Cerebral White Matter Microstructure.	JAMA otolaryngology-- head & neck surgery	2020	There is a dearth of studies that examine the association between poorer hearing and change in cerebral white matter (WM) microstructure.		Of 356 cognitively normal adults included in the study, the mean (SD) age was 73.5 (8.8) years, and 204 (57.3%) were women. There were no baseline associations between hearing and DTI measures. Longitudinally, poorer peripheral hearing was associated with increases in MD in the inferior fronto-occipital fasciculus (β = 0.025; 95% CI, 0.008-0.042) and the body (β = 0.050; 95% CI, 0.015-0.085) of t…		['Armstrong, NM', 'Williams, OA', 'Landman, BA', 'Deal, JA', 'Lin, FR', 'Resnick, SM']
32778184	10.1192/j.eurpsy.2020.73	Linking language features to clinical symptoms and multimodal imaging in individuals at clinical high risk for psychosis.	European psychiatry : the journal of the Association of European Psychiatrists	2020	Abnormalities in the semantic and syntactic organization of speech have been reported in individuals at clinical high-risk (CHR) for psychosis. The current study seeks to examine whether such abnormalities are associated with changes in brain structure and functional connectivity in CHR individuals.	Automated natural language processing analysis was applied to speech samples obtained from 46 CHR and 22 healthy individuals. Brain structural and resting-state functional imaging data were also acquired from all participants. Sparse canonical correlation analysis (sCCA) was used to ascertain patterns of covariation between linguistic features, clinical symptoms, and measures of brain morphometry…	In CHR individuals, we found a significant mode of covariation between linguistic and clinical features (r = 0.73; p = 0.003), with negative symptoms and bizarre thinking covarying mostly with measures of syntactic complexity. In the entire sample, separate sCCAs identified a single mode of covariation linking linguistic features with brain morphometry (r = 0.65; p = 0.05) and resting-state netwo…		['Haas, SS', 'Doucet, GE', 'Garg, S', 'Herrera, SN', 'Sarac, C', 'Bilgrami, ZR', 'Shaik, RB', 'Corcoran, CM']
32758868	10.1016/j.mehy.2020.110004	Law and mental health: A bridge between individual neurobiology and the collective organization of behaviors.	Medical hypotheses	2020	Mental disorders (MD) or mental symptoms (MS) have multifactorial causes. Today we know much more about the variables that cause individual MD\MS, but in our opinion these characterizations, although essential, are not sufficient to account for the complexity in which we live. For example, they do not explain in a coherent and empirically verifiable way how the biological individual relates to th…				['Perrone, E', 'De Bei, F', 'Cristofari, G']
32745995	10.1016/j.nicl.2020.102358	Resting state auditory-language cortex connectivity is associated with hallucinations in clinical and biological subtypes of psychotic disorders.	NeuroImage. Clinical	2020	Auditory hallucinations are prevalent across the major psychotic disorders, but their underlying mechanism is poorly understood. Limited prior work supports a hypothesis of altered auditory/language brain systems. To more definitively assess this, we examined whether alterations in resting state connectivity of auditory and language cortices are associated with hallucination severity in a large s…	Whole brain resting state connectivity of auditory and language cortex (primary auditory cortex, unimodal auditory association cortex, Wernicke's area [speech and heteromodal association cortex] and Broca's area [speech production motor]) was evaluated for 243 subjects with schizophrenia, schizoaffective, or bipolar disorder with psychosis and 186 healthy controls from the Bipolar Schizophrenia N…	Increased connectivity between lower and higher order regions of left temporal-parietal auditory/language processing cortex was associated with worse hallucination severity for all psychosis patients. Additionally, within bipolar subjects, increased interhemispheric connectivity between higher order temporal-parietal auditory/language regions was related to greater hallucination severity. When pa…		['Okuneye, VT', 'Meda, S', 'Pearlson, GD', 'Clementz, BA', 'Keshavan, MS', 'Tamminga, CA', 'Ivleva, E', 'Sweeney, JA', 'Gershon, ES', 'Keedy, SK']
32729691	10.17116/jnevro202012006254	[Network analysis of cognitive, oculomotor and speech parameters in schizophrenia].	Zhurnal nevrologii i psikhiatrii imeni S.S. Korsakova	2020	To determine the network connections between clinical, cognitive, speech and oculographic parameters in patients with schizophrenia.		The severity of clinical symptoms, cognitive impairments, oculomotor parameters and characteristics of speech structure of written speech are largely independent, although not completely isolated from each other. Cognitive and oculomotor parameters have the largest number of connections. In this case, the results of cognitive tests are the central element of the «network» that connects other grou…	Further development of the approach should be aimed at studying the influence of node changes on the structure of the network that would potentially allows the identification of the most effective points of application of therapeutic and rehabilitation programs.	['Shmukler, AB', 'Kosytuk, GP', 'Latanov, AV', 'Sidorova, MY', 'Anisimov, VN', 'Zakharova, NV', 'Karyakina, MV', 'Reznik, AM', 'Sokolov, AV', 'Spektor, VA', 'Sukhachevskii, IS', 'Churikova, MA']
32707490	10.1016/j.pscychresns.2020.111139	Parietal lobe and disorganisation syndrome in schizophrenia and psychotic bipolar disorder: A bimodal connectivity study.	Psychiatry research. Neuroimaging	2020	Given the emerging evidence in support of parietal brain stimulation to treat speech disorder in psychosis, we investigated structural and functional parietal dysconnectivity in schizophrenia (n = 34) and bipolar disorder with psychotic symptoms (n = 16). We found that both patient groups demonstrated reduced left parietal structural connectivity compared to healthy controls (n = 32). The three g…				['Das, TK', 'Kumar, J', 'Francis, S', 'Liddle, PF', 'Palaniyappan, L']
32698031	10.1016/j.neuropsychologia.2020.107567	Do patients with hallucinations imagine speech right?	Neuropsychologia	2020	A direct relationship between auditory verbal hallucinations (AVHs) and decreased left-hemispheric lateralization in speech perception has been often described, although it has not been conclusively proven. The specific lateralization of AVHs has been poorly explored. However, patients with verbal hallucinations show a weak Right Ear Advantage (REA) in verbal perception compared to non AVHs liste…				['Altamura, M', 'Prete, G', 'Elia, A', 'Angelini, E', 'Padalino, FA', 'Bellomo, A', 'Tommasi, L', 'Fairfield, B']
32467068	10.1016/j.schres.2020.05.003	Chronic fatigue and fibromyalgia symptoms are key components of deficit schizophrenia and are strongly associated with activated immune-inflammatory pathways.	Schizophrenia research	2020	There is now evidence that schizophrenia and especially deficit schizophrenia (DefSCZ) (a phenotype characterized by negative symptoms) is accompanied by activated immune-inflammatory pathways. A subset of patients with schizophrenia and DefSCZ experience physiosomatic symptoms reminiscent of chronic fatigue and fibromyalgia. However, there are no data whether, in DefSCZ, physiosomatic symptoms a…				['Almulla, AF', 'Al-Hakeim, HK', 'Abed, MS', 'Carvalho, AF', 'Maes, M']
32438879	10.1177/0020764020922252	Childhood maltreatment in individuals at risk of psychosis: Results from the Brazilian SSAPP cohort.	The International journal of social psychiatry	2020	Childhood maltreatment is a known risk factor for the development of mental disorders, such as psychotic symptoms. An extensive body of literature about childhood maltreatment and mental health has been developed in wealthy countries, but information about this connection is lacking in developing countries.	A household survey was conducted in Sao Paulo, Brazil, involving over 2,500 individuals aged 18-30 years who were randomly selected from the general population. The participants underwent screening with the Prodromal Questionnaire. Ultra-high risk status was assessed using the Structured Interview for Prodromal Syndromes, and childhood maltreatment was assessed using the Childhood Trauma Question…	Childhood maltreatment was significantly more present among ultra-high risk individuals. In ultra-high risk individuals, physical and emotional neglect were inversely related to grandiosity symptoms, physical abuse was related to perceptual abnormalities and physical neglect was related to disorganized speech and thought.	This is the first study to investigate the relationship between childhood maltreatment and ultra-high risk status and psychopathological features in a large Latin American sample. Further studies in this field are necessary to better understand the specific influence of various early life adversities on psychosis risk.	['Freitas, EL', 'Loch, AA', 'Chianca, C', 'Andrade, JC', 'Serpa, MH', 'Alves, TM', 'Hortêncio, L', 'Pinto, MTC', 'van de Bilt, MT', 'Gattaz, WF', 'Rössler, W']
32417745	10.1016/j.ajp.2020.102056	Diminished self-monitoring in hallucinations - Aberrant anterior insula connectivity differentiates auditory hallucinations in schizophrenia from subjective tinnitus.	Asian journal of psychiatry	2020	Auditory hallucinations in schizophrenia (SCZ-AH) and subjective tinnitus (TN) are two conditions that share a superficial resemblance, namely the presence of phantom sounds produced by the brain. A crucial difference between them lies in the self-processing of the phantom signals, which is intact in TN patients but lost in SCZ-AH. Our study sets out to investigate the potential neural mechanisms…				['Yang, H', 'Wang, M', 'Wu, F', 'Li, Q', 'Zheng, Y', 'Qin, P']
32453521	10.3310/eme07030	None	None	2020	Neuroprotective drugs are needed to slow or prevent neurodegeneration and disability accrual in secondary progressive multiple sclerosis. Amiloride, fluoxetine and riluzole are repurposed drugs with potential neuroprotective effects.		Between December 2014 and June 2016, 445 patients were randomised (analysed) to amiloride [		['De Angelis, F', 'Connick, P', 'Parker, RA', 'Plantone, D', 'Doshi, A', 'John, N', 'Stutters, J', 'MacManus, D', 'Prados, F', 'Marshall, I', 'Solanky, B', 'Samson, RS', 'Barkhof, F', 'Ourselin, S', 'Braisher, M', 'Ross, M', 'Cranswick, G', 'Pavitt, SH', 'Gnanapavan, S', 'Giovannoni, G', 'Wheeler-Kingshott, CAMG', 'Hawkins, C', 'Sharrack, B', 'Bastow, R', 'Weir, CJ', 'Stallard, N', 'Chandran, S',…
32351424	10.3389/fpsyg.2020.00638	Attribution of Mental States in Glossolalia: A Direct Comparison With Schizophrenia.	Frontiers in psychology	2020	Glossolalia ("speaking in tongues") is a rhythmic utterance of pseudo-words without consistent semantic meaning and syntactic regularities. Although glossolalia is a culturally embedded religious activity, its connection with psychopathology (e.g., psychotic thought disorder and altered mental state attribution/mentalization) is still a matter of debate. To elucidate this issue, we investigated 3…				['Kéri, S', 'Kállai, I', 'Csigó, K']
32211834	10.1001/jamapsychiatry.2020.0284	Association of Magnetoencephalographically Measured High-Frequency Oscillations in Visual Cortex With Circuit Dysfunctions in Local and Large-scale Networks During Emerging Psychosis.	JAMA psychiatry	2020	Psychotic disorders are characterized by impairments in neural oscillations, but the nature of the deficit, the trajectory across illness stages, and functional relevance remain unclear.		The study participants included those meeting clinical high-risk criteria for psychosis (n = 119; mean [SD] age, 22 [4.4] years; 32 men), 26 patients with first-episode psychosis (mean [SD] age, 24 [4.2] years; 16 men), 38 participants with affective disorders and substance abuse (mean [SD] age, 23 [4.7] years; 11 men), and 49 control participants (mean age [SD], 23 [3.6] years; 16 men). Clinical…		["Grent-'t-Jong, T", 'Gajwani, R', 'Gross, J', 'Gumley, AI', 'Krishnadas, R', 'Lawrie, SM', 'Schwannauer, M', 'Schultze-Lutter, F', 'Uhlhaas, PJ']
32157152	10.1038/s41598-020-61264-z	Altered directed functional connectivity of the right amygdala in depression: high-density EEG study.	Scientific reports	2020	The cortico-striatal-pallidal-thalamic and limbic circuits are suggested to play a crucial role in the pathophysiology of depression. Stimulation of deep brain targets might improve symptoms in treatment-resistant depression. However, a better understanding of connectivity properties of deep brain structures potentially implicated in deep brain stimulation (DBS) treatment is needed. Using high-de…				['Damborská, A', 'Honzírková, E', 'Barteček, R', 'Hořínková, J', 'Fedorová, S', 'Ondruš, Š', 'Michel, CM', 'Rubega, M']
32129010	10.1111/eip.12948	Linguistic determinants of formal thought disorder in first episode psychosis.	Early intervention in psychiatry	2021	Thought disorder is a core feature of schizophrenia but assessment of disordered thinking is challenging, which may contribute to the paucity of mechanistic understanding of disorganization in early psychosis. We studied the use of linguistic connectives in relation to clinically quantified dimensions of thought disorder using automated speech analysis in untreated, first episode psychosis (FEPs)…	39 treatment-naïve, actively psychotic FEPs and 23 group matched HCs were recruited. Three one-minute speech samples were induced in response to photographs from the Thematic Apperception Test and speech was analysed using COH-METRIX software. Five connectives variables from the Coh-Metrix software were reduced using principle component analysis, resulting in two linguistic connectives factors. T…	Connective factors predicted disorganization, but not impoverishment suggesting aberrant use of connectives is specific to positive thought disorder. An independent t test comparing low and high disorganization FEPs showed higher load of acausal temporal connectives in high disorganization FEPs compared to low disorganization FEPs (mean [SD] in high vs low disorganization FEPs = 0.64 (1.1) vs -0.…		['Mackinley, M', 'Chan, J', 'Ke, H', 'Dempster, K', 'Palaniyappan, L']
32087753	10.1186/s13229-020-0317-x	Social brain activation during mentalizing in a large autism cohort: the Longitudinal European Autism Project.	Molecular autism	2020	Autism spectrum disorder (ASD) is a neurodevelopmental condition with key deficits in social functioning. It is widely assumed that the biological underpinnings of social impairment are neurofunctional alterations in the "social brain," a neural circuitry involved in inferring the mental state of a social partner. However, previous evidence comes from small-scale studies and findings have been mi…	As part of the Longitudinal European Autism Project, we performed functional magnetic resonance imaging at six European sites in a large, well-powered, and deeply phenotyped sample of individuals with ASD (N = 205) and typically developing (TD) individuals (N = 189) aged 6 to 30 years. We presented an animated shapes task to assess and comprehensively characterize social brain activation during m…	We observed robust effects of task. Within the ASD sample, autistic traits were moderately associated with functional activation in one of the key regions of the social brain, the dorsomedial prefrontal cortex. However, there were no significant effects of diagnosis on task performance and no effects of age and diagnosis on social brain responses. Besides a lack of mean group differences, our dat…		['Moessnang, C', 'Baumeister, S', 'Tillmann, J', 'Goyard, D', 'Charman, T', 'Ambrosino, S', 'Baron-Cohen, S', 'Beckmann, C', 'Bölte, S', 'Bours, C', 'Crawley, D', "Dell'Acqua, F", 'Durston, S', 'Ecker, C', 'Frouin, V', 'Hayward, H', 'Holt, R', 'Johnson, M', 'Jones, E', 'Lai, MC', 'Lombardo, MV', 'Mason, L', 'Oldenhinkel, M', 'Persico, A', 'Cáceres, ASJ', 'Spooren, W', 'Loth, E', 'Murphy, DGM', 'B…
31948896	10.1016/j.schres.2019.12.025	Anatomical integrity within the inferior fronto-occipital fasciculus and semantic processing deficits in schizophrenia spectrum disorders.	Schizophrenia research	2020	The core symptoms of schizophrenia spectrum disorders (SSD) include abnormal semantic processing which may rely on the ventral language stream of the human brain. Thus, structural disruption of the ventral language stream may play an important role in semantic deficits observed in SSD patients. Therefore, we compared white matter tract integrity in SSD patients and healthy controls using diffusio…				['Surbeck, W', 'Hänggi, J', 'Scholtes, F', 'Viher, PV', 'Schmidt, A', 'Stegmayer, K', 'Studerus, E', 'Lang, UE', 'Riecher-Rössler, A', 'Strik, W', 'Seifritz, E', 'Borgwardt, S', 'Quednow, BB', 'Walther, S']
31923528	10.1016/j.neuropsychologia.2020.107332	A leopard cannot change its spots: A novel pragmatic account of concretism in schizophrenia.	Neuropsychologia	2020	Concretism is a well-known feature of schizophrenia, tracing back to the early descriptions of the disease and commonly associated with the literal interpretation of figurative expressions such as proverbs, metaphors, and idioms. However, figurative expressions are not all alike in terms of linguistic and pragmatic processes. Determining if some figurative types are more impaired than others and …				['Bambini, V', 'Arcara, G', 'Bosinelli, F', 'Buonocore, M', 'Bechi, M', 'Cavallaro, R', 'Bosia, M']
31882274	10.1016/j.schres.2019.12.005	Dynamic Causal Modelling suggests impaired effective connectivity in patients with schizophrenia spectrum disorders during gesture-speech integration.	Schizophrenia research	2020	Integrating visual and auditory information during gesture-speech integration (GSI) is important for successful social communication, which is often impaired in schizophrenia. Several studies suggested the posterior superior temporal sulcus (pSTS) to be a relevant multisensory integration site. However, intact STS activation patterns were often reported in patients. Thus, here we used Dynamic Cau…				['Wroblewski, A', 'He, Y', 'Straube, B']
31845595	10.1177/1550059419893472	Reduced Brain Electric Activity and Functional Connectivity in Bipolar Euthymia: An sLORETA Source Localization Study.	Clinical EEG and neuroscience	2020	Bipolar disorder (BD) is a chronic illness with a relapsing and remitting time course. Relapses are manic or depressive in nature and intermitted by euthymic states. During euthymic states, patients lack the criteria for a manic or depressive diagnosis, but still suffer from impaired cognitive functioning as indicated by difficulties in executive and language-related processing. The present study…				['Painold, A', 'Faber, PL', 'Reininghaus, EZ', 'Mörkl, S', 'Holl, AK', 'Achermann, P', 'Saletu, B', 'Saletu-Zyhlarz, G', 'Anderer, P', 'Dalkner, N', 'Birner, A', 'Bengesser, S', 'Kapfhammer, HP', 'Milz, P']
31791912	10.1016/j.nicl.2019.102108	Brain functional connectivity data enhance prediction of clinical outcome in youth at risk for psychosis.	NeuroImage. Clinical	2020	The first episode of psychosis is typically preceded by a prodromal phase with subthreshold symptoms and functional decline. Improved outcome prediction in this stage is needed to allow targeted early intervention. This study assesses a combined clinical and resting-state fMRI prediction model in 137 adolescents and young adults at Clinical High Risk (CHR) for psychosis from the Shanghai At Risk …				['Collin, G', 'Nieto-Castanon, A', 'Shenton, ME', 'Pasternak, O', 'Kelly, S', 'Keshavan, MS', 'Seidman, LJ', 'McCarley, RW', 'Niznikiewicz, MA', 'Li, H', 'Zhang, T', 'Tang, Y', 'Stone, WS', 'Wang, J', 'Whitfield-Gabrieli, S']
31784337	10.1016/j.schres.2019.11.032	Piecing together fragments: Linguistic cohesion mediates the relationship between executive function and metacognition in schizophrenia.	Schizophrenia research	2020	Speech disturbances are prevalent in psychosis. These may arise in part from executive function impairment, as research suggests that inhibition and monitoring are associated with production of cohesive discourse. However, it is not yet understood how linguistic and executive function impairments in psychosis interact with disrupted metacognition, or deficits in the ability to integrate informati…				['Lundin, NB', 'Hochheiser, J', 'Minor, KS', 'Hetrick, WP', 'Lysaker, PH']
31765713	10.1016/j.pnpbp.2019.109824	Retinal nerve fiber layer thickness is associated with hippocampus and lingual gyrus volumes in nondemented older adults.	Progress in neuro-psychopharmacology & biological psychiatry	2020	Abnormal retina structures, such as thinner retinal nerve fiber layer (RNFL), have been frequently reported in patients with Alzheimer's disease (AD). However, the association between RNFL and brain structures in cognitively normal adults remains unknown. We therefore set out to conduct a cross-sectional investigation to determine whether RNFL thickness is associated with brain structure volumes …	We measured RNFL thickness by optical coherence tomography and brain structure volumes by 3 T magnetic resonance imaging. Cognitive function was assessed using the Chinese version of Repeatable Battery for the Assessment of Neurological Status. Pearson correlation was initially employed to screen for the potential associations among RNFL thickness, brain structure volumes and cognitive function. …	113 participants (≥ 65 years old) were screened and 80 of them (mean age: 68 ± 5.3 years; 48% male) were included in the final analysis. RNFL thickness in temporal quadrant was associated with medial temporal lobes volumes [unadjusted: r = 0.155, P = 0.175; adjusted: β = 0.205 (0.014, 0.383), P = 0.035], and especially associated with the hippocampus volume [unadjusted: r = 0.213, P = 0.062; adju…		['Shi, Z', 'Cao, X', 'Hu, J', 'Jiang, L', 'Mei, X', 'Zheng, H', 'Chen, Y', 'Wang, M', 'Cao, J', 'Li, W', 'Li, T', 'Li, C', 'Shen, Y']
31727046	10.1186/s12888-019-2346-6	A review of autobiographical memory studies on patients with schizophrenia spectrum disorders.	BMC psychiatry	2019	Patients suffering from schizophrenia spectrum disorders demonstrate various cognitive deficiencies, the most pertinent one being impairment in autobiographical memory. This paper reviews quantitative research investigating deficits in the content, and characteristics, of autobiographical memories in individuals with schizophrenia. It also examines if the method used to activate autobiographical …	PsycINFO, Web of Science, and PubMed databases were searched for articles published between January 1998 and December 2018. Fifty-seven studies met the inclusion criteria. All studies implemented the generative retrieval strategy by inducing memories through cue words or pictures, the life-stage method, or open-ended retrieval method. The Preferred Reporting Items for Systematic Reviews and Meta-…	Most studies reported that patients with schizophrenia retrieve less specific autobiographical memories when compared to a healthy control group, while only three studies indicated that both groups performed similarly on memory specificity. Patients with schizophrenia also exhibited earlier reminiscence bumps than those for healthy controls. The relationship between comorbid depression and autobi…		['Zhang, Y', 'Kuhn, SK', 'Jobson, L', 'Haque, S']
31724284	10.1111/bdi.12868	Aberrant structural covariance networks in youth at high familial risk for mood disorder.	Bipolar disorders	2020	Current research suggests significant disruptions in functional brain networks in individuals with mood disorder, and in those at familial risk. Studies of structural brain networks provide important insights into synchronized maturational change but have received less attention. We aimed to investigate developmental relationships of large-scale brain networks in mood disorder using structural co…	We conducted SC analysis of baseline structural imaging data from 121 at the time of scanning unaffected high risk (HR) individuals (29 later developed mood disorder after a median time of 4.95 years), and 89 healthy controls (C-well) with no familial risk from the Scottish Bipolar Family Study (age 15-27, 64% female). Voxel-wise analyses of covariance were conducted to compare the associations b…	There were no significant differences between HR(all) and C-well individuals. On splitting the HR group based on subsequent clinical outcome, the HR-MD group however displayed greater baseline SC in the salience and executive-control network, and HR-well individuals showed less SC in the salience network, compared to C-well, respectively (P < .001).		['Heinze, K', 'Shen, X', 'Hawkins, E', 'Harris, MA', 'de Nooij, L', 'McIntosh, AM', 'Wood, SJ', 'Whalley, HC']
31603227	10.1093/schbul/sbz103	Toward a Neural Model of the Openness-Psychoticism Dimension: Functional Connectivity in the Default and Frontoparietal Control Networks.	Schizophrenia bulletin	2020	Psychosis proneness has been linked to heightened Openness to Experience and to cognitive deficits. Openness and psychotic disorders are associated with the default and frontoparietal networks, and the latter network is also robustly associated with intelligence. We tested the hypothesis that functional connectivity of the default and frontoparietal networks is a neural correlate of the openness-…				['Blain, SD', 'Grazioplene, RG', 'Ma, Y', 'DeYoung, CG']
31477373	10.1016/j.schres.2019.08.017	Cingulum bundle abnormalities and risk for schizophrenia.	Schizophrenia research	2020	The cingulum bundle (CB) is a major white matter fiber tract of the limbic system that underlies cingulate cortex, passing longitudinally over the corpus callosum. The connectivity of this white matter fiber tract plays a major role in emotional expression, attention, motivation, and working memory, all of which are affected in schizophrenia. Myelin related CB abnormalities have also been implica…	Diffusion Tensor Imaging (DTI) was performed on a 3 T magnet. DT tractography was used to evaluate CB in 20 individuals meeting CHR criteria (13 males/7 females) and 23 healthy controls (12 males/11 females) group matched on age, gender, parental socioeconomic status, education, and handedness. Fractional anisotropy (FA), a measure of white matter coherence and integrity, radial diffusivity (RD),…	Significant group differences were found between individuals at CHR for psychosis and controls for FA (p = 0.028), RD (p = 0.03) and trace (p = 0.031), but not for AD (p = 0.09). We did not find any significant correlations between DTI measures and clinical symptoms.	These findings suggest abnormalities (possibly myelin related) in the CB in individuals at CHR for psychosis.	['Fitzsimmons, J', 'Rosa, P', 'Sydnor, VJ', 'Reid, BE', 'Makris, N', 'Goldstein, JM', 'Mesholam-Gately, RI', 'Woodberry, K', 'Wojcik, J', 'McCarley, RW', 'Seidman, LJ', 'Shenton, ME', 'Kubicki, M']
31456533	10.1017/S0033291719002071	Intersection of verbal memory and expressivity on cortical contrast and thickness in first episode psychosis.	Psychological medicine	2020	Longitudinal studies of first episode of psychosis (FEP) patients are critical to understanding the dynamic clinical factors influencing functional outcomes; negative symptoms and verbal memory (VM) deficits are two such factors that remain a therapeutic challenge. This study uses white-gray matter contrast at the inner edge of the cortex, in addition to cortical thickness, to probe changes in mi…	T1-weighted images and clinical data were collected longitudinally for patients (N = 88) over a two-year period. Cognitive data were also collected at baseline. Relationships between baseline VM (immediate/delayed recall) and rate of change in two negative symptom dimensions, amotivation and expressivity, were assessed at the behavioral level, as well as at the level of brain structure.	VM, particularly immediate recall, was significantly and positively associated with a steeper rate of expressivity symptom decline (r = 0.32, q = 0.012). Significant interaction effects between baseline delayed recall and change in expressivity were uncovered in somatomotor regions bilaterally for both white-gray matter contrast and cortical thickness. Furthermore, interaction effects between imm…		['Makowski, C', 'Lewis, JD', 'Lepage, C', 'Malla, AK', 'Joober, R', 'Evans, AC', 'Lepage, M']
31307115	10.1002/mds.27781	Hallucinations, somatic-functional disorders of PD-DLB as expressions of thalamic dysfunction.	Movement disorders : official journal of the Movement Disorder Society	2019	Hallucinations, delusions, and functional neurological manifestations (conversion and somatic symptom disorders) of Parkinson's disease (PD) and dementia with Lewy bodies increase in frequency with disease progression, predict the onset of cognitive decline, and eventually blend with and are concealed by dementia. These symptoms share the absence of reality constraints and can be considered compa…				['Onofrj, M', 'Espay, AJ', 'Bonanni, L', 'Delli Pizzi, S', 'Sensi, SL']
31301757	10.1016/j.biopsych.2019.05.016	Differential Patterns of Visual Sensory Alteration Underlying Face Emotion Recognition Impairment and Motion Perception Deficits in Schizophrenia and Autism Spectrum Disorder.	Biological psychiatry	2019	Impaired face emotion recognition (FER) and abnormal motion processing are core features in schizophrenia (SZ) and autism spectrum disorder (ASD) that have been linked to atypical activity within the visual cortex. Despite overlaps, only a few studies have directly explored convergent versus divergent neural mechanisms of altered visual processing in ASD and SZ. We employed a multimodal imaging a…	Subjects were 20 high-functioning adults with ASD, 19 patients with SZ, and 17 control participants. Behavioral measures of coherent motion sensitivity and FER along with electrophysiological and functional magnetic resonance imaging measures of visual pattern and motion processing were obtained. Resting-state functional magnetic resonance imaging was used to assess the relationship between corti…	SZ and ASD participants had intercorrelated deficits in FER and motion sensitivity. In both groups, reduced motion sensitivity was associated with reduced functional magnetic resonance imaging activation in the occipitotemporal cortex and lower delta-band electroencephalogram power. In ASD, FER deficits correlated with hyperactivation of dorsal stream regions and increased evoked theta power. Act…		['Martínez, A', 'Tobe, R', 'Dias, EC', 'Ardekani, BA', 'Veenstra-VanderWeele, J', 'Patel, G', 'Breland, M', 'Lieval, A', 'Silipo, G', 'Javitt, DC']
31254799	10.1016/j.pscychresns.2019.06.003	Inferior frontal gyrus gray matter volume is associated with aggressive behavior in schizophrenia spectrum disorders.	Psychiatry research. Neuroimaging	2019	We aimed to assess potential gray matter (GM) alterations for aggressive patterns of behavior in a sample of in- and outpatients with schizophrenia spectrum disorders. Eighty-four patients previously participating in brain volumetric studies were included. Aggression was assessed using the Modified Overt Aggression Scales (MOAS) based upon review of clinical records of the hospital register. Mult…				['Schoretsanitis, G', 'Stegmayer, K', 'Razavi, N', 'Federspiel, A', 'Müller, TJ', 'Horn, H', 'Wiest, R', 'Strik, W', 'Walther, S']
31243916	10.1111/eip.12816	Improving youth mental wellness services in an Indigenous context in Ulukhaktok, Northwest Territories: ACCESS Open Minds Project.	Early intervention in psychiatry	2019	To describe a community-specific and culturally coherent approach to youth mental health services in a small and remote northern Indigenous community in Canada's Northwest Territories, under the framework of ACCESS Open Minds (ACCESS OM), a pan-Canadian youth mental health research and evaluation network.	As 1 of the 14 Canadian communities participating in a 5-year, federally funded service transformation and evaluation project, the arctic Inuit community of Ulukhaktok has undertaken culturally relevant adjustments in their delivery of youth mental wellness services and related community wellness initiatives. These enhancement activities highlight connections to culture and traditional skills, ho…	Community leaders identified key activities for sustainable change, including human capital development, authentic collaboration and diversified engagement strategies. Building around five ACCESS OM objectives, the local site team in Ulukhaktok has identified its youth programming and mental wellness service gaps through an ongoing process of community mapping.		['Etter, M', 'Goose, A', 'Nossal, M', 'Chishom-Nelson, J', 'Heck, C', 'Joober, R', 'Boksa, P', 'Lal, S', 'Shah, JL', 'Andersson, N', 'Iyer, SN', 'Malla, A']
31162118	10.1684/pnv.2019.0800	[Cognitive aging of bipolar patients].	Geriatrie et psychologie neuropsychiatrie du vieillissement	2019	Bipolar disorder is a severe, recurrent mood disorder, associated with a higher rate of morbidity and mortality. A new population of aging bipolar patients is emerging for which specific studies are scarce. There seem to be an association between bipolar disorder and major cognitive disorder, significantly affecting patients' psychosocial outcomes. Though the neuropathological mecanisms underlyin…				['Kohler, S', 'Marlinge, E']
31141099	10.1001/jamapsychiatry.2019.0943	Burden of Environmental Adversity Associated With Psychopathology, Maturation, and Brain Behavior Parameters in Youths.	JAMA psychiatry	2019	Low socioeconomic status (L-SES) and the experience of traumatic stressful events (TSEs) are environmental factors implicated in behavioral deficits, abnormalities in brain development, and accelerated maturation. However, the relative contribution of these environmental factors is understudied.		A total of 9498 participants were included in the analysis (4906 [51.7%] female; mean [SD] age, 14.2 [3.7] years). Clinically, L-SES and TSEs were associated with greater severity of psychiatric symptoms across the psychopathology domains of anxiety/depression, fear, externalizing behavior, and the psychosis spectrum. Low SES showed small effect sizes (highest for externalizing behavior, 0.306 SD…		['Gur, RE', 'Moore, TM', 'Rosen, AFG', 'Barzilay, R', 'Roalf, DR', 'Calkins, ME', 'Ruparel, K', 'Scott, JC', 'Almasy, L', 'Satterthwaite, TD', 'Shinohara, RT', 'Gur, RC']
31112601	10.1093/schbul/sbz029	A Meta-analysis of Retinal Cytoarchitectural Abnormalities in Schizophrenia and Bipolar Disorder.	Schizophrenia bulletin	2020	Schizophrenia (SZ) and bipolar disorder (BD) are characterized by reductions in gray matter and white matter. Limitations in brain imaging have led researchers to use optical coherence tomography (OCT) to explore retinal imaging biomarkers of brain pathology. We examine the retinal layers that may be associated with SZ or BD.	Articles identified using PubMed, Web of Science, Cochrane Database. Twelve studies met inclusion for acutely/chronically ill patients. We used fixed or random effects meta-analysis for probands (SZ and BD), SZ or BD eyes vs healthy control (HC) eyes. We adjusted for sources of bias, cross-validated results, and report standardized mean differences (SMD). Statistical analysis performed using meta…	Data from 820 proband eyes (SZ = 541, BD = 279) and 904 HC eyes were suitable for meta-analysis. The peripapillary retinal nerve fiber layer (RNFL) showed significant thinning in SZ and BD eyes compared to HC eyes (n = 12, SMD = -0.74, -0.51, -1.06, respectively). RNFL thinning was greatest in the nasal, temporal, and superior regions. The combined peripapillary ganglion cell layer and inner plex…	The observed retinal layer thinning is consistent with the classic gray- and white-matter atrophy observed on neuroimaging in SZ and BD patients. OCT may be a useful biomarker tool in studying the neurobiology of psychosis.	['Lizano, P', 'Bannai, D', 'Lutz, O', 'Kim, LA', 'Miller, J', 'Keshavan, M']
31038351	10.1089/cap.2018.0166	Resting-State Quantitative Electroencephalography Demonstrates Differential Connectivity in Adolescents with Major Depressive Disorder.	Journal of child and adolescent psychopharmacology	2019					['McVoy, M', 'Aebi, ME', 'Loparo, K', 'Lytle, S', 'Morris, A', 'Woods, N', 'Deyling, E', 'Tatsuoka, C', 'Kaffashi, F', 'Lhatoo, S', 'Sajatovic, M']
31031802	10.3389/fgene.2019.00321	The Promoter Regions of Intellectual Disability-Associated Genes Are Uniquely Enriched in LTR Sequences of the MER41 Primate-Specific Endogenous Retrovirus: An Evolutionary Connection Between Immunity and Cognition.	Frontiers in genetics	2019	Social behavior and neuronal connectivity in rodents have been shown to be shaped by the prototypical T lymphocyte-derived pro-inflammatory cytokine Interferon-gamma (IFNγ). It has also been demonstrated that STAT1 (Signal Transducer And Activator Of Transcription 1), a transcription factor (TF) crucially involved in the IFNγ pathway, binds consensus sequences that, in humans, are located with a …				['Nataf, S', 'Uriagereka, J', 'Benitez-Burraco, A']
30953003	10.1038/s41380-019-0406-4	Opposite effects of dopamine and serotonin on resting-state networks: review and implications for psychiatric disorders.	Molecular psychiatry	2020	Alterations in brain intrinsic activity-as organized in resting-state networks (RSNs) such as sensorimotor network (SMN), salience network (SN), and default-mode network (DMN)-and in neurotransmitters signaling-such as dopamine (DA) and serotonin (5-HT)-have been independently detected in psychiatric disorders like bipolar disorder and schizophrenia. Thus, the aim of this work was to investigate …				['Conio, B', 'Martino, M', 'Magioncalda, P', 'Escelsior, A', 'Inglese, M', 'Amore, M', 'Northoff, G']
30914748	10.1038/s41598-019-41679-z	Cognitive correlates of abnormal myelination in psychosis.	Scientific reports	2019	Psychotic illness has consistently been associated with deficits in cognitive function and reduced white matter integrity in the brain. However, the link between white matter disruptions and deficits in cognitive domains remains poorly understood. We assessed cognitive performance and white matter myelin water fraction (MWF) using multicomponent driven equilibrium single pulse observation of T1 a…				['Vanes, LD', 'Mouchlianitis, E', 'Barry, E', 'Patel, K', 'Wong, K', 'Shergill, SS']
30896270	10.1080/10253890.2019.1583203	Emotional arousal modifies auditory steady state response in the auditory cortex and prefrontal cortex of rats.	Stress (Amsterdam, Netherlands)	2019	Emotional state has been shown to influence cognitive performance. However, the influence of mood on auditory processing is not fully understood. The auditory steady state response (ASSR) is the entrainment of neural activities elicited by periodic auditory stimulation, which is commonly used to evaluate the sensory and cognitive functions of brain. It has been shown that ASSR at 40 Hz is impaire…				['Wang, Y', 'Li, Z', 'Tian, Z', 'Wang, X', 'Li, Y', 'Qin, L']
30762012	10.4103/1673-5374.250580	Aphasia rehabilitation based on mirror neuron theory: a randomized-block-design study of neuropsychology and functional magnetic resonance imaging.	Neural regeneration research	2019	When watching someone performs an action, mirror neurons are activated in a way that is very similar to the activation that occurs when actually performing that action. Previous single-sample case studies indicate that hand-action observation training may lead to activation and remodeling of mirror neuron systems, which include important language centers, and may improve language function in apha…				['Chen, WL', 'Ye, Q', 'Zhang, SC', 'Xia, Y', 'Yang, X', 'Yuan, TF', 'Shan, CL', 'Li, JA']
30553563	10.1016/j.cpr.2018.11.001	The ice in voices: Understanding negative content in auditory-verbal hallucinations.	Clinical psychology review	2019	Negative voice-content is the best sole predictor of whether the hearer of an auditory-verbal hallucination will experience distress/impairment necessitating contact with mental health services. Yet, what causes negative voice-content and how interventions may reduce it remains poorly understood. This paper offers definitions of negative voice content and considers what may cause negative voice-c…				['Larøi, F', 'Thomas, N', 'Aleman, A', 'Fernyhough, C', 'Wilkinson, S', 'Deamer, F', 'McCarthy-Jones, S']
30516584	10.1097/YPG.0000000000000215	Missing a beat: assessment of circadian rhythm abnormalities in bipolar disorder in the genomic era.	Psychiatric genetics	2019	Circadian rhythm abnormalities have been recognized as a central feature of bipolar disorder (BD) but a coherent biological explanation for them remains lacking. Using genetic mutation of 'clock genes', robust animal models of mania and depression have been developed that elucidate key aspects of circadian rhythms and the circadian clock-mood connection. However, translation of this knowledge int…				['McCarthy, MJ']
30283306	10.3389/fnana.2018.00077	Functional Anatomy of the Inferior Longitudinal Fasciculus: From Historical Reports to Current Hypotheses.	Frontiers in neuroanatomy	2018	The inferior longitudinal fasciculus (ILF) is a long-range, associative white matter pathway that connects the occipital and temporal-occipital areas of the brain to the anterior temporal areas. In view of the ILF's anatomic connections, it has been suggested that this pathway has a major role in a relatively large array of brain functions. Until recently, however, the literature data on these po…				['Herbet, G', 'Zemmoura, I', 'Duffau, H']
30158065	10.1016/j.schres.2018.08.026	Oscillatory brain dynamics supporting impaired Stroop task performance in schizophrenia-spectrum disorder.	Schizophrenia research	2019	The Stroop color-word interference task, prompting slower response to color-incongruent than to congruent items, is often used to study neural mechanisms of inhibitory control and dysfunction in schizophrenia-spectrum disorders. Inconsistent findings of an augmented Stroop effect limit identification of relevant dysfunctional mechanism(s) in schizophrenia. The present study sought to advance unde…				['Popov, T', 'Kustermann, T', 'Popova, P', 'Miller, GA', 'Rockstroh, B']
30105860	10.1002/ajmg.b.32644	A comparative study of magnetic resonance imaging on the gray matter and resting-state function in prodromal and first-episode schizophrenia.	American journal of medical genetics. Part B, Neuropsychiatric genetics : the official publication of the International Society of Psychiatric Genetics	2018	It is very difficult to predict the future development possibility of schizophrenia through the clinical symptoms of the high-risk cases. Therefore, how to determine the possibility of developing into schizophrenia individuals before the onset of the diseases are particularly important. The study investigated cerebral gray matter volume differences and resting-state functional connections among p…				['Lian, N', 'Lv, H', 'Guo, W', 'Shen, Y', 'Wu, R', 'Liu, Y', 'Zhu, F', 'Hu, M', 'Ou, J', 'Zhao, J']
30057100	10.1016/j.schres.2018.07.036	Neural correlates of reality filtering in schizophrenia spectrum disorder.	Schizophrenia research	2019	A false sense of reality is a characteristic of schizophrenia spectrum disorders (SSD). Reality confusion may also emanate from posterior orbitofrontal cortex (OFC) lesions, as evident in confabulations that patients act upon and disorientation. This confusion can be measured by repeated runs of a continuous recognition task (CRT): patients increase their false positive rate from the second run o…	Evoked potentials, source, and connectivity analyses derived from high-density electroencephalograms of 17 patients with SSD and 15 age-matched healthy controls performing two runs of a CRT.	Although the patients obtained normal performance, they did not normally express the frontal potential typical of ORFi between 200 and 300 ms. Coherence analysis demonstrated virtually absent functional connectivity in the theta band within the memory network in this period. Source analysis showed increased activity in left medial temporal and prefrontal regions in patients.		['Thézé, R', 'Manuel, AL', 'Pedrazzini, E', 'Chantraine, F', 'Patru, MC', 'Nahum, L', 'Guggisberg, AG', 'Schnider, A']
30051303	10.1007/s10633-018-9651-0	Riggs-type dominant congenital stationary night blindness: ERG findings, a new GNAT1 mutation and a systemic association.	Documenta ophthalmologica. Advances in ophthalmology	2018	Complete congenital stationary night blindness (CSNB) is most often x-linked or recessive, and associated with a transmission defect from photoreceptors to bipolar cells. This produces a characteristic "negative" Schubert-Bornschein type of scotopic rod-cone electroretinogram (ERG) with a large a-wave and minimal b-wave. CSNB from abnormalities in phototransduction can be recessive or dominant an…	Clinical case report of a father and daughter.	A Chinese father and daughter presented with good visual acuity, moderate myopia, and lifelong night blindness. Both show normal fundi except for mild myopia, and fundus autofluorescence and OCT images are normal. Their ERGs illustrate the typical Riggs-type ERG with no rod a-wave (they have only a small cone-dominated combined response). They also have postural orthostatic tachycardia syndrome (…		['Marmor, MF', 'Zeitz, C']
30037366		Thalamo-cortical system involving higher-order nuclei in patients with first-episode psychosis.	BMB reports	2018	Based on the piling reports of disruptions in the thalamus of patients with schizophrenia, the alteration in the thalamo-cortical system has been regarded as the core pathophysiology. As the thalamus is composed of distinctive nuclei with different cytoarchitecture and cortical connections, nuclei specific investigations have been actively conducted in post-mortem studies. In addition, the import…				['Cho, KIK', 'Kwak, YB', 'Hwang, WJ', 'Lee, J', 'Kim, M', 'Lee, TY', 'Kwon, JS']
30014958	10.1016/j.jad.2018.07.006	A pilot investigation of differential neuroendocrine associations with fronto-limbic activation during semantically-cued list learning in mood disorders.	Journal of affective disorders	2018	Decreased volume and disrupted function in neural structures essential for memory formation (e.g. medial temporal lobe and prefrontal cortex) are common among individuals with depression. Hypothalamic-pituitary-axis function, as reflected by measurement of cortisol levels, is linked to neural activity during memory encoding in healthy people. However, it is not as well understood whether cortisol…	In this pilot study, we evaluated associations between cortisol and neural activation during memory encoding in 62 adults (18-65 years) with mood disorders (MD; n = 39, 66.7% female), including major depression (n = 28) and bipolar I disorder (n = 11), and healthy controls (HC; n = 23, 43.5% female). Participants provided salivary cortisol samples before and after completing a semantically-cued l…	Overall, pre-scan cortisol level was positively associated with greater engagement of fronto-limbic activation during the encoding block. However, in MD, pre-scan cortisol was associated with attenuated activation during encoding in medial frontal, superior and middle temporal gyri, insula, lingual gyrus, and claustrum relative to HCs. Cortisol-related attenuation of activation in MD was also obs…		['Peters, AT', 'Smith, RA', 'Kassel, MT', 'Hagan, M', 'Maki, P', 'Van Meter, A', 'Briceño, EM', 'Ryan, KA', 'Weldon, AL', 'Weisenbach, SL', 'Starkman, MN', 'Langenecker, SA']
29922981	10.1007/s12035-018-1186-6	Requirement of the Mowat-Wilson Syndrome Gene Zeb2 in the Differentiation and Maintenance of Non-photoreceptor Cell Types During Retinal Development.	Molecular neurobiology	2019	Mutations in the human transcription factor gene ZEB2 cause Mowat-Wilson syndrome, a congenital disorder characterized by multiple and variable anomalies including microcephaly, Hirschsprung disease, intellectual disability, epilepsy, microphthalmia, retinal coloboma, and/or optic nerve hypoplasia. Zeb2 in mice is involved in patterning neural and lens epithelia, neural tube closure, as well as i…				['Wei, W', 'Liu, B', 'Jiang, H', 'Jin, K', 'Xiang, M']
29660081	10.1093/schbul/sby039	Data-Driven Analysis of Functional Connectivity Reveals a Potential Auditory Verbal Hallucination Network.	Schizophrenia bulletin	2019	Schizophrenia is a severe global health problem, with over half of such patients experiencing auditory verbal hallucinations (AVHs). A better understanding of the neural correlates differentiating patients experiencing AVHs from patients not experiencing AVHs and healthy controls may identify targets that lead to better treatment strategies for AVHs. Employing 2 data-driven, voxel-based measure o…				['Scheinost, D', 'Tokoglu, F', 'Hampson, M', 'Hoffman, R', 'Constable, RT']
29653904	10.1016/j.bpsc.2018.02.001	Hippocampal Network Modularity Is Associated With Relational Memory Dysfunction in Schizophrenia.	Biological psychiatry. Cognitive neuroscience and neuroimaging	2018	Functional dysconnectivity has been proposed as a major pathophysiological mechanism for cognitive dysfunction in schizophrenia. The hippocampus is a focal point of dysconnectivity in schizophrenia, with decreased hippocampal functional connectivity contributing to the marked memory deficits observed in patients. Normal memory function relies on the interaction of complex corticohippocampal netwo…	We investigated the modularity of hippocampal resting-state functional networks in a sample of 45 patients with schizophrenia spectrum disorders and 38 healthy control subjects. Modularity was calculated for two distinct functional networks: a core hippocampal-medial temporal lobe cortex network and an extended hippocampal-cortical network. As hippocampal function differs along its longitudinal a…	Network modularity was lower in schizophrenia patients, especially in the posterior hippocampal network. Schizophrenia patients also showed markedly lower relational memory ability compared with control subjects. We found a distinct brain-behavior relationship in schizophrenia that differed from control subjects by network and anterior/posterior division-while relational memory in control subject…		['Avery, SN', 'Rogers, BP', 'Heckers, S']
29559372	10.1016/j.pnpbp.2018.03.008	A double dissociation between two psychotic phenotypes: Periodic catatonia and cataphasia.	Progress in neuro-psychopharmacology & biological psychiatry	2018	Schizophrenia as a single liability model was confronted to the multiple psychotic phenotypes model proposed by the Wernicke-Kleist-Leonhard school, focusing on two: periodic catatonia (PC) and cataphasia (C). Both are stable and heritable psychotic phenotypes with no crossed liability and are coming with the buildup of specific residual symptoms: impairment of psychomotricity for PC and a specif…				['Foucher, JR', 'Zhang, YF', 'Roser, M', 'Lamy, J', 'De Sousa, PL', 'Weibel, S', 'Vidailhet, P', 'Mainberger, O', 'Berna, F']
29510928	10.1016/j.schres.2018.02.051	Is formal thought disorder in schizophrenia related to structural and functional aberrations in the language network? A systematic review of neuroimaging findings.	Schizophrenia research	2018	Formal thought disorder (FTD) is a core feature of schizophrenia, a marker of illness severity and a predictor of outcome. The underlying neural mechanisms are still a matter of debate. This study aimed at 1) reviewing the literature on the neural correlates of FTD in schizophrenia, and 2) testing the hypothesis that FTD correlates with structural and functional aberrations in the language networ…				['Cavelti, M', 'Kircher, T', 'Nagels, A', 'Strik, W', 'Homan, P']
29484909	10.1177/0269881118756245	Propranolol for treating emotional, behavioural, autonomic dysregulation in children and adolescents with autism spectrum disorders.	Journal of psychopharmacology (Oxford, England)	2018	To date, there is no single medication prescribed to alleviate all the core symptoms of Autism Spectrum Disorder (ASD; National Institute of Health and Care Excellence, 2016). Both serotonin reuptake inhibitors and drugs for psychosis possess therapeutic drawbacks when managing anxiety and aggression in ASD. This review sought to appraise the use of propranolol as a pharmacological alternative wh…		Sixteen reports broadly covered cognitive domains, neural correlates, and behavioural domains. From the eight single-dose clinical trials, propranolol led to significant improvements in cognitive performance - verbal problem solving, social skills, mouth fixation, and conversation reciprocity; and changes in neural correlates - improvement in semantic networks and functional connectivity. The rem…	This review indicates that propranolol holds promise for EBAD and cognitive performance in ASD. Given the lack of good quality clinical trials, randomised controlled trials are warranted to explore the efficacy of propranolol in managing EBAD in ASD.	['Sagar-Ouriaghli, I', 'Lievesley, K', 'Santosh, PJ']
29430009	10.1038/s41398-017-0067-5	Real-time fMRI neurofeedback to down-regulate superior temporal gyrus activity in patients with schizophrenia and auditory hallucinations: a proof-of-concept study.	Translational psychiatry	2018	Neurocognitive models and previous neuroimaging work posit that auditory verbal hallucinations (AVH) arise due to increased activity in speech-sensitive regions of the left posterior superior temporal gyrus (STG). Here, we examined if patients with schizophrenia (SCZ) and AVH could be trained to down-regulate STG activity using real-time functional magnetic resonance imaging neurofeedback (rtfMRI…				['Orlov, ND', 'Giampietro, V', "O'Daly, O", 'Lam, SL', 'Barker, GJ', 'Rubia, K', 'McGuire, P', 'Shergill, SS', 'Allen, P']
29387877	10.1001/jamapsychiatry.2017.4327	Course of Cognitive Development From Infancy to Early Adulthood in the Psychosis Spectrum.	JAMA psychiatry	2018	Most patients with psychotic disorders experience severe cognitive impairment, but the onset and course of this impairment remain unclear. Moreover, the course of cognitive functions in other psychiatric conditions remains largely unexamined.		The following numbers of individuals were available for analyses in this longitudinal birth cohort study: 511 (238 male [46.6%]) at age 18 months (mean [SD] age, 1.53 [0.03] years), 483 (229 male [47.4%]) at age 4 years (mean [SD] age, 4.07 [0.03] years), 3930 (1679 male [42.7%]) at age 8 years (mean [SD] age, 8.65 [0.29] years), 3783 (1686 male [44.6%]) at age 15 years (mean [SD] age, 15.45 [0.2…		['Mollon, J', 'David, AS', 'Zammit, S', 'Lewis, G', 'Reichenberg, A']
29338891	10.1016/j.euroneuro.2017.12.117	Gray and white matter changes and their relation to illness trajectory in first episode psychosis.	European neuropsychopharmacology : the journal of the European College of Neuropsychopharmacology	2018	Previous works have studied structural brain characteristics in first-episode psychosis (FEP), but few have focused on the relation between brain differences and illness trajectories. The aim of this study is to analyze gray and white matter changes in FEP patients and their relation with one-year clinical outcomes. A sample of 41 FEP patients and 41 healthy controls (HC), matched by age and educ…				['Keymer-Gausset, A', 'Alonso-Solís, A', 'Corripio, I', 'Sauras-Quetcuti, RB', 'Pomarol-Clotet, E', 'Canales-Rodriguez, EJ', 'Grasa-Bello, E', 'Álvarez, E', 'Portella, MJ']
29194516	10.1093/schbul/sbx144	Deficits in Cortical Suppression During Vocalization are Associated With Structural Abnormalities in the Arcuate Fasciculus in Early Illness Schizophrenia and Clinical High Risk for Psychosis.	Schizophrenia bulletin	2018	Self-generated speech produces a smaller N1 amplitude in the auditory-evoked potential than externally generated speech; this phenomenon is known as N1-suppression. Schizophrenia patients show less N1-suppression than healthy controls. This failure to self-suppress may underlie patients' characteristic tendency to misattribute self-generated thoughts and actions to external sources. While the cau…				['Whitford, TJ', 'Oestreich, LKL', 'Ford, JM', 'Roach, BJ', 'Loewy, RL', 'Stuart, BK', 'Mathalon, DH']
29153448	10.1016/j.schres.2017.11.014	Evidence of disturbances of deep levels of semantic cohesion within personal narratives in schizophrenia.	Schizophrenia research	2018	Since initial conceptualizations, schizophrenia has been thought to involve core disturbances in the ability to form complex, integrated ideas. Although this has been studied in terms of formal thought disorder, the level of involvement of altered latent semantic structure is less clear. To explore this question, we compared the personal narratives of adults with schizophrenia (n=200) to those pr…				['Willits, JA', 'Rubin, T', 'Jones, MN', 'Minor, KS', 'Lysaker, PH']
29146299	10.1016/j.pscychresns.2017.11.003	Functional connectivity during affective mentalizing in criminal offenders with psychotic disorders: Associations with clinical symptoms.	Psychiatry research. Neuroimaging	2018	Psychotic disorders are associated with neurobehavioral impairments in mental state attribution (mentalizing). These impairments are most severe in psychotic patients with elevated symptom levels, particularly negative and cognitive symptoms. There have been few studies of functional connectivity related to mentalizing in psychotic disorders and associations with symptoms. We conducted a function…				['Harenski, CL', 'Calhoun, VD', 'Bustillo, JR', 'Haas, BW', 'Decety, J', 'Harenski, KA', 'Caldwell, MF', 'Van Rybroek, GJ', 'Koenigs, M', 'Thornton, DM', 'Kiehl, KA']
29073600	10.1159/000481516	New Insight into Affectivity in Schizophrenia: from the Phenomenology of Marc Richir.	Psychopathology	2017	According to Karl Jaspers, psychopathology requires a comprehensive method, understood as a systematic exploration of the first-person perspective of the patient's experience. At the same time, however, schizophrenia for Jaspers is characterized by its radical incomprehensibility. In addition, Rümke's so-called "praecox feeling" paradoxically combines the incomprehensibility of schizophrenic expe…			The Richirian account on affectivity can be fruitfully put into discussion with other recent phenomenological models on schizophrenia. It might be able to exhibit affectivity as the operative ground of minimal self-disturbance and thus argue for its intersubjective dimension.	['Gozé, T', 'Grohmann, T', 'Naudin, J', 'Cermolacce, M']
28798667	10.3389/fncel.2017.00212	The FOXP2-Driven Network in Developmental Disorders and Neurodegeneration.	Frontiers in cellular neuroscience	2017	The transcription repressor FOXP2 is a crucial player in nervous system evolution and development of humans and songbirds. In order to provide an additional insight into its functional role we compared target gene expression levels between human neuroblastoma cells (SH-SY5Y) stably overexpressing				['Oswald, F', 'Klöble, P', 'Ruland, A', 'Rosenkranz, D', 'Hinz, B', 'Butter, F', 'Ramljak, S', 'Zechner, U', 'Herlyn, H']
28735586	10.1017/S0033291717001970	Cognitive development prior to onset of psychosis.	Psychological medicine	2018	Schizophrenia patients commonly exhibit substantial and diffuse cognitive impairment. Evidence suggests that subtle cognitive deficits are already apparent in childhood and adolescence, many years prior to onset of psychosis. While there is almost unequivocal evidence of some degree of cognitive impairment in individuals who later develop schizophrenia, the literature remains inconclusive regardi…				['Mollon, J', 'Reichenberg, A']
28669318	10.1080/15622975.2017.1349339	Fronto-subcortical functional connectivity in patients with schizophrenia and bipolar disorder during a verbal fluency task.	The world journal of biological psychiatry : the official journal of the World Federation of Societies of Biological Psychiatry	2018	Impairments in language production are common of schizophrenia (SZ) and bipolar disorder (BD). Identifying distinct functional connectivity (FC) patterns in SZ and BD may provide biomarkers for their diagnoses.	Forty-nine participants (15 SZ, 14 BD and 20 healthy controls (HC)) underwent a verbal fluency task consisting of mentally generating verbs in French, alternated with periods of silence. Functional network allowed identifying activation clusters: the medio-frontal cluster (MFC), the left subcortical cluster (LSCC) and the left fronto-lateral cluster (LFLC). FC was calculated between the average b…	SZ presented a significant reduced FC compared to HC within two paired-seed regions between the LFLC and the LSCC and between the MFC and the LSCC while BD were not significantly different from HC. SZ compared to BD exhibited a reduced FC within one paired-seed region between the MFC and the LSCC. There was no group effect between the MFC and the LFLC.		['Vandevelde, A', 'Leroux, E', 'Delcroix, N', 'Dollfus, S']
28571548	10.2174/1574886312666170601092949	Intermittent Transient Motor Aphasia Associated with Acute Lithium Toxicity: A Case Report and Brief Review.	Current drug safety	2017	Lithium is known to cause certain neurological deficits. However, reports of aphasia secondary to lithium toxicity are scant. We report the case of a 70 year old African American woman with a history of schizoaffective disorder and mild dementia who developed transient intermittent aphasia secondary to lithium toxicity.	Patient was admitted because of agitation, delusional behavior, and pressured speech. Her previous medications included divalproex sodium 500 mg po bid, valproic acid 250 mg po qd, risperidone 3.5 mg po bid, lorazepam 1 mg po bid, amlodipine besylate 5 mg po qd, levothyroxine sodium 25 mcg po qd, gabapentin 300 mg po qd, amantadine HCl 100 mg po bid, and aspirin 81 mg po qd. Since patient's sympt…	Lithium was discontinued and patient rehydrated with intravenous fluids. Patients aphasia resolved completely in 2-3 days.	Clinicians should be aware of this rarely reported side effect of lithium particularly in patients at risk for volume depletion and closely monitor fluid intake, lithium level, and potential side effects.	['Madhusoodanan, S', 'Reddy, V', 'Mohan, S']
28560264	10.1038/s41537-017-0019-3	Thought disorder measured as random speech structure classifies negative symptoms and schizophrenia diagnosis 6 months in advance.	NPJ schizophrenia	2017	In chronic psychotic patients, word graph analysis shows potential as complementary psychiatric assessment. This analysis relies mostly on connectedness, a structural feature of speech that is anti-correlated with negative symptoms. Here we aimed to verify whether speech disorganization during the first clinical contact, as measured by graph connectedness, can correctly classify negative symptoms…				['Mota, NB', 'Copelli, M', 'Ribeiro, S']
28444556	10.1007/s11682-017-9714-y	Thalamo-cortical functional connectivity in schizophrenia and bipolar disorder.	Brain imaging and behavior	2018	The thalamus is a highly connected subcortical structure that relays and integrates sensory and cortical information, which is critical for coherent and accurate perceptual awareness and cognition. Thalamic dysfunction is a classical finding in schizophrenia (SZ), and resting-state functional MRI has implicated somatomotor and frontal lobe thalamic dysconnectivity. However, it remains unclear whe…				['Skåtun, KC', 'Kaufmann, T', 'Brandt, CL', 'Doan, NT', 'Alnæs, D', 'Tønnesen, S', 'Biele, G', 'Vaskinn, A', 'Melle, I', 'Agartz, I', 'Andreassen, OA', 'Westlye, LT']
28392209	10.1016/j.schres.2017.04.008	Verbal working memory in schizophrenia: The role of syntax in facilitating serial recall.	Schizophrenia research	2018	Deficits in verbal working memory (VWM) have consistently been observed in schizophrenia, ranging from impairments in capacity, encoding, to irregular semantic organisation. However, syntactic deficits are less well-characterised, despite its crucial role in language construction. This study examines the role of simple syntactic structure (basis of the "sentence superiority effect") in VWM of pat…	Patients with schizophrenia-spectrum disorders (n=40) and healthy controls matched on age, sex and education (n=40) were administered an auditory serial recall task containing word lists with low semantic coherence and either syntactically familiar structure (noun-verb-noun sequence) or syntactically unfamiliar structure. Other neurocognitive measures, symptoms and social functioning of patients …	A 4-way analysis of variance (group×version×list type×serial position) indicated that patients had significantly worse performance overall, suggesting a generalised verbal memory impairment. In addition, a significant interaction was found for list type and Group, demonstrating that healthy controls, but not patients, had superior performance in syntactically familiar word lists. A subgroup analy…		['Li, AWY', 'Viñas-Guasch, N', 'Hui, CLM', 'Chang, WC', 'Chan, SKW', 'Lee, EHM', 'Chen, EYH']
28383675	10.1093/cercor/bhx076	Intrinsic Connectivity Network-Based Classification and Detection of Psychotic Symptoms in Youth With 22q11.2 Deletions.	Cerebral cortex (New York, N.Y. : 1991)	2017	22q11.2 Deletion syndrome (22q11DS) is a genetic disorder associated with numerous phenotypic consequences and is one of the greatest known risk factors for psychosis. We investigated intrinsic-connectivity-networks (ICNs) as potential biomarkers for patient and psychosis-risk status in 2 independent cohorts, UCLA (33 22q11DS-participants, 33 demographically matched controls), and Syracuse (28 22…				['Schreiner, M', 'Forsyth, JK', 'Karlsgodt, KH', 'Anderson, AE', 'Hirsh, N', 'Kushan, L', 'Uddin, LQ', 'Mattiacio, L', 'Coman, IL', 'Kates, WR', 'Bearden, CE']
28237606	10.1016/j.schres.2017.02.018	A symptom network structure of the psychosis spectrum.	Schizophrenia research	2017	Current diagnostic systems mainly focus on symptoms needed to classify patients with a specific mental disorder and do not take into account the variation in co-occurring symptoms and the interaction between the symptoms themselves. The innovative network approach aims to further our understanding of mental disorders by focusing on meaningful connections between individual symptoms of a disorder …				['van Rooijen, G', 'Isvoranu, AM', 'Meijer, CJ', 'van Borkulo, CD', 'Ruhé, HG', 'de Haan, L', ', ']
28209179	10.1186/s12993-017-0122-7	The social brain network in 22q11.2 deletion syndrome: a diffusion tensor imaging study.	Behavioral and brain functions : BBF	2017	Chromosome 22q11.2 deletion syndrome (22q11.2DS) is a neurogenetic disorder that is associated with a 25-fold increase in schizophrenia. Both individuals with 22q11.2DS and those with schizophrenia present with social cognitive deficits, which are putatively subserved by a network of brain regions that are involved in the processing of social cognitive information. This study used two-tensor trac…		Results indicated that relative to controls, participants with 22q11.2DS showed significant differences in several DTI metrics within the inferior fronto-occipital fasciculus, cingulum bundle, thalamo-frontal tract, and inferior longitudinal fasciculus. In addition, participants with 22q11.2DS showed significant differences in scores on measures of social cognition, including the Social Responsiv…		['Olszewski, AK', 'Kikinis, Z', 'Gonzalez, CS', 'Coman, IL', 'Makris, N', 'Gong, X', 'Rathi, Y', 'Zhu, A', 'Antshel, KM', 'Fremont, W', 'Kubicki, MR', 'Bouix, S', 'Shenton, ME', 'Kates, WR']
28130004	10.1016/j.schres.2017.01.028	The effects of oxytocin and galantamine on objectively-defined vocal and facial expression: Data from the CIDAR study.	Schizophrenia research	2017					['Cohen, AS', 'Mitchell, KR', 'Strauss, GP', 'Blanchard, JJ', 'Buchanan, RW', 'Kelly, DL', 'Gold, J', 'McMahon, RP', 'Adams, HA', 'Carpenter, WT']
28032254	10.1007/s00406-016-0753-y	White matter correlates of the disorganized speech dimension in schizophrenia.	European archives of psychiatry and clinical neuroscience	2018	Disorganized speech is related to functional abnormalities in schizophrenia. To test the association between formal thought disorders (FTDs) and white matter microstructure, we applied a behavioral rating and diffusion tensor imaging in 61 patients with schizophrenia spectrum disorders. The Bern Psychopathology Scale was used to rate the dimension of language abnormalities ranging from negative F…				['Viher, PV', 'Stegmayer, K', 'Giezendanner, S', 'Federspiel, A', 'Bohlhalter, S', 'Wiest, R', 'Strik, W', 'Walther, S']
27914246	10.1016/j.jad.2016.11.038	Tract-based analysis of white matter integrity in psychotic and nonpsychotic bipolar disorder.	Journal of affective disorders	2017	At least 50% of individuals with bipolar disorder (BD) present with psychosis during their lifetime. Psychotic symptoms have sometimes been linked to specific genetic and phenotypic markers. This study aims to explore potential differences between bipolar disorder subtypes by measuring white matter integrity of the brain and relationships with clinical measures.	Diffusion tensor imaging and clinical measures were acquired from 102 participants, grouped as psychotic bipolar disorder (PBD) (n=48), non-psychotic bipolar disorder (NBD) (n=24), and healthy controls (n=30). We utilized a powerful, automated tool (TRACULA: Tracts Constrained by Underlying Anatomy) to analyze the fractional anisotropy (FA) and mean diffusivity (MD) of 18 white matter tracts.	Decreased FA in numerous tracts was observed in bipolar disorder groups compared to healthy controls: bilateral cingulum-cingulate gyrus bundles, corticospinal tracts, and superior longitudinal fasciculi as well as the right hemisphere cingulum-angular bundle. Only left uncinate fasciculus FA differed between PBD and NPBD groups. We found no group differences in MD. Positive symptoms correlated w…	Our results indicate decreased white matter coherence in BD. Minimal differences in white matter FA between PBD and NPBD participants suggest related underlying neurobiology.	['Ji, A', 'Godwin, D', 'Rutlin, J', 'Kandala, S', 'Shimony, JS', 'Mamah, D']
27693668	10.1016/j.neuropsychologia.2016.09.020	Altered functional connectivity during self- and close other-reflection in patients with bipolar disorder with past psychosis and patients with schizophrenia.	Neuropsychologia	2016	Disturbances in implicit self-processing have been reported both in psychotic patients with bipolar disorder (BD) and schizophrenia. It remains unclear whether these two psychotic disorders show disturbed functional connectivity during explicit self-reflection, which is associated with social functioning and illness symptoms. Therefore, we investigated functional connectivity during explicit self…				['Zhang, L', 'Vander Meer, L', 'Opmeer, EM', 'Marsman, JC', 'Ruhé, HG', 'Aleman, A']
27616990	10.3389/fnsyn.2016.00025	Locus Ceruleus Norepinephrine Release: A Central Regulator of CNS Spatio-Temporal Activation?	Frontiers in synaptic neuroscience	2016	Norepinephrine (NE) is synthesized in the Locus Coeruleus (LC) of the brainstem, from where it is released by axonal varicosities throughout the brain via volume transmission. A wealth of data from clinics and from animal models indicates that this catecholamine coordinates the activity of the central nervous system (CNS) and of the whole organism by modulating cell function in a vast number of b…				['Atzori, M', 'Cuevas-Olguin, R', 'Esquivel-Rendon, E', 'Garcia-Oscos, F', 'Salgado-Delgado, RC', 'Saderi, N', 'Miranda-Morales, M', 'Treviño, M', 'Pineda, JC', 'Salgado, H']
27534393	10.1186/s12868-016-0283-6	25th Annual Computational Neuroscience Meeting: CNS-2016.	BMC neuroscience	2016	A1 Functional advantages of cell-type heterogeneity in neural circuits Tatyana O. Sharpee A2 Mesoscopic modeling of propagating waves in visual cortex Alain Destexhe A3 Dynamics and biomarkers of mental disorders Mitsuo Kawato F1 Precise recruitment of spiking output at theta frequencies requires dendritic h-channels in multi-compartment models of oriens-lacunosum/moleculare hippocampal interneur…				['Sharpee, TO', 'Destexhe, A', 'Kawato, M', 'Sekulić, V', 'Skinner, FK', 'Wójcik, DK', 'Chintaluri, C', 'Cserpán, D', 'Somogyvári, Z', 'Kim, JK', 'Kilpatrick, ZP', 'Bennett, MR', 'Josić, K', 'Elices, I', 'Arroyo, D', 'Levi, R', 'Rodriguez, FB', 'Varona, P', 'Hwang, E', 'Kim, B', 'Han, HB', 'Kim, T', 'McKenna, JT', 'Brown, RE', 'McCarley, RW', 'Choi, JH', 'Rankin, J', 'Popp, PO', 'Rinzel, J', 'Tab…
27408794		Cerebral white matter structure is associated with DSM-5 schizophrenia symptom dimensions.	NeuroImage. Clinical	2016	Diffusion tensor imaging (DTI) studies have provided evidence of widespread white matter (WM) abnormalities in schizophrenia. Although these abnormalities appear clinically significant, the relationship to specific clinical symptoms is limited and heterogeneous. This study examined the association between WM microstructure and the severity of the five main DSM-5 schizophrenia symptom dimensions. …				['Viher, PV', 'Stegmayer, K', 'Giezendanner, S', 'Federspiel, A', 'Bohlhalter, S', 'Vanbellingen, T', 'Wiest, R', 'Strik, W', 'Walther, S']
27329682	10.1017/S1355617716000552	Verbal Initiation, Suppression, and Strategy Use and the Relationship with Clinical Symptoms in Schizophrenia.	Journal of the International Neuropsychological Society : JINS	2016	Individuals with schizophrenia have difficulties on measures of executive functioning such as initiation and suppression of responses and strategy development and implementation. The current study thoroughly examines performance on the Hayling Sentence Completion Test (HSCT) in individuals with schizophrenia, introducing novel analyses based on initiation errors and strategy use, and association …	The HSCT was administered to individuals with schizophrenia (N=77) and age- and sex-matched healthy controls (N=45), along with background cognitive tests. The standard HSCT clinical measures (initiation response time, suppression response time, suppression errors), composite initiation and suppression error scores, and strategy-based responses were calculated. Lifetime clinical symptoms [formal …	After controlling for baseline cognitive differences, individuals with schizophrenia were significantly impaired on the suppression response time and suppression error scales. For the novel analyses, individuals with schizophrenia produced a greater number of initiation errors and subtly wrong errors, and produced fewer responses indicative of developing an appropriate strategy. Strategy use was …		['Martin, AK', 'Gibson, EC', 'Mowry, B', 'Robinson, GA']
26991366	10.1016/j.jad.2016.03.026	Decreased functional connectivity in the language regions in bipolar patients during depressive episodes but not remission.	Journal of affective disorders	2016	Retardation of thought is a crucial clinical feature in patients with bipolar depression, characterized by dysfunctional semantic processing and language communication. However, the underlying neuropathological mechanisms remain largely unknown. The objective of this study was to evaluate the disruption in resting-state functional connectivity in 90 different brain regions during the depressive e…	Applying the whole brain and language regions of interest methods to the resting-state functional magnetic resonance imaging data, we explored the discrepancies in 90 brain regions' functional connectivity in 42 patients with bipolar disorder - 23 experiencing a depressive episode and 19 in remission - and 28 healthy controls matched for gender, age, and education.	Bipolar depressive patients had significantly reduced connectivity strength in the language regions relative to healthy controls. Specifically, the affected regions included the left triangular part of the inferior frontal gyrus, left opercular part of the inferior frontal gyrus, left middle temporal gyrus, and left angular gyrus. However, no significant differences in these regions were observed…		['Lv, D', 'Lin, W', 'Xue, Z', 'Pu, W', 'Yang, Q', 'Huang, X', 'Zhou, L', 'Yang, L', 'Liu, Z']
26877116	10.1111/psyp.12457	Studying auditory verbal hallucinations using the RDoC framework.	Psychophysiology	2016	In this paper, I explain why I adopted a Research Domain Criteria (RDoC) approach to study the neurobiology of auditory verbal hallucinations (AVH), or voices. I explain that the RDoC construct of "agency" fits well with AVH phenomenology. To the extent that voices sound nonself, voice hearers lack a sense of agency over the voices. Using a vocalization paradigm like those used with nonhuman prim…				['Ford, JM']
26873807	10.1016/j.schres.2016.02.005	Association between impaired brain activity and volume at the sub-region of Broca's area in ultra-high risk and first-episode schizophrenia: A multi-modal neuroimaging study.	Schizophrenia research	2016	Recent studies have suggested that functional abnormalities in Broca's area, which is important in language production (speech and thoughts before speech), play an important role in the pathophysiology of schizophrenia. While multi-modal approaches have proved useful in revealing the specific pathophysiology of psychosis, the association of functional abnormalities with gray matter volume (GMV) h…				['Iwashiro, N', 'Koike, S', 'Satomura, Y', 'Suga, M', 'Nagai, T', 'Natsubori, T', 'Tada, M', 'Gonoi, W', 'Takizawa, R', 'Kunimatsu, A', 'Yamasue, H', 'Kasai, K']
26852023		Genetics of structural connectivity and information processing in the brain.	Brain structure & function	2016	Understanding the genetic factors underlying brain structural connectivity is a major challenge in imaging genetics. Here, we present results from genome-wide association studies (GWASs) of whole-brain white matter (WM) fractional anisotropy (FA), an index of microstructural coherence measured using diffusion tensor imaging. Data from independent GWASs of 355 Swedish and 250 Norwegian healthy adu…				['Giddaluru, S', 'Espeseth, T', 'Salami, A', 'Westlye, LT', 'Lundquist, A', 'Christoforou, A', 'Cichon, S', 'Adolfsson, R', 'Steen, VM', 'Reinvang, I', 'Nilsson, LG', 'Le Hellard, S', 'Nyberg, L']
26730806	10.1159/000441943	Translating Adult Electrophysiology Findings to Younger Patient Populations: Difficulty Measuring 40-Hz Auditory Steady-State Responses in Typically Developing Children and Children with Autism Spectrum Disorder.	Developmental neuroscience	2016	x03B3; (∼30-80 Hz) brain rhythms are thought to be abnormal in neurodevelopmental disorders such as schizophrenia and autism spectrum disorder (ASD). In adult populations, auditory 40-Hz click trains or 40-Hz amplitude-modulated tones are used to assess the integrity of superior temporal gyrus (STG) 40-Hz x03B3;-band circuits. As STG 40-Hz auditory steady-state responses (ASSRs) are not fully dev…	40-Hz amplitude-modulated tones of 1 s duration were binaurally presented while magnetoencephalography data were obtained from 48 TD children (45 males; 7-14 years old) and 42 ASD children (38 males; 8-14 years old). T1-weighted structural MRI was obtained. Using single dipoles anatomically constrained to each participant's left and right Heschl's Gyrus, left and right 40-Hz ASSR total power (TP)…	TD and ASD did not differ in 40-Hz ASSR TP or ITC. In TD and ASD, age was associated with left and right 40-Hz ASSR ITC (p < 0.01). The interaction term was not significant, indicating in both groups a ∼0.01/year increase in ITC. 40-Hz ASSR TP and ITC were greater in the right than left STG. Groups did not differ in STG CT, and no associations were observed between 40-Hz ASSR activity and STG CT.…		['Edgar, JC', 'Fisk, CL', 'Liu, S', 'Pandey, J', 'Herrington, JD', 'Schultz, RT', 'Roberts, TP']
30620857		[Historical Development of Symptomatology in Psychosis with Reference to Pathogenesis].	Seishin shinkeigaku zasshi = Psychiatria et neurologia Japonica	2016	The role of mental symptomatology is to describe various clinical symptoms without refer- ring to their pathogenesis. This may be because of the influence of K. Jasper's General Psycho- pathology. However, from the mid-19th to early 20th century, when modern psychiatry was estab- lished, some excellent hypotheses concerning the pathogenesis of mental symptoms were pro- posed, although it was diff…				['Kurachi, M']
26714573	10.1093/scan/nsv156	Heritability of the limbic networks.	Social cognitive and affective neuroscience	2016	Individual differences in cognitive ability and social behaviour are influenced by the variability in the structure and function of the limbic system. A strong heritability of the limbic cortex has been previously reported, but little is known about how genetic factors influence specific limbic networks. We used diffusion tensor imaging tractography to investigate heritability of different limbic…				['Budisavljevic, S', 'Kawadler, JM', "Dell'Acqua, F", 'Rijsdijk, FV', 'Kane, F', 'Picchioni, M', 'McGuire, P', 'Toulopoulou, T', 'Georgiades, A', 'Kalidindi, S', 'Kravariti, E', 'Murray, RM', 'Murphy, DG', 'Craig, MC', 'Catani, M']
26661730	10.1111/acps.12531	Understanding auditory verbal hallucinations: a systematic review of current evidence.	Acta psychiatrica Scandinavica	2016	Auditory verbal hallucinations (AVHs) are core features of psychotic illness and remain significant in predicting poor outcome and risk. There has been a wide range of approaches to understanding these experiences.		A number of 764 papers and texts were screened and 113 reviewed. Phenomenological studies are comparably few in number, and psychopathology remains based on concepts defined in the early 20th century. Psychological models focus on voice content and emotional reaction, and suggest a continuum of AVHs from normal experience. Neuropsychological models include AVHs as misattribution of inner speech, …	There has been a large growth in research on AVHs in recent decades dominated by neurobiological and neuroimaging studies. Future research should include focus on phenomenological aspects and AVHs change over the course of developing illness. Integration between branches of enquiry is needed, and the risk is that without this, models are proposed and investigated that bear scant relevance to the …	['Upthegrove, R', 'Broome, MR', 'Caldwell, K', 'Ives, J', 'Oyebode, F', 'Wood, SJ']
26657308	10.1016/j.psychres.2015.11.049	The fear of other persons' laughter: Poor neuronal protection against social signals of anger and aggression.	Psychiatry research	2016	The fear of other persons' laughter (gelotophobia) occurs in the context of several psychiatric conditions, particularly in the schizophrenia spectrum and social phobia. It entails severe personal and inter-personal problems including heightened aggression and possibly violence. Individuals with gelotophobia (n=30; 24 with social phobia or Cluster A diagnosis) and matched symptom-free controls (n…				['Papousek, I', 'Schulter, G', 'Rominger, C', 'Fink, A', 'Weiss, EM']
26561951		Vascular Factors and Cognitive Dysfunction in Alzheimer Disease.	Medical science monitor : international medical journal of experimental and clinical research	2015	The purpose of the present study was to assess the influence of vascular factors on the degree of intensity and rate of progression of cognitive disorders in the course of Alzheimer Disease (AD).		We found that the patients from subgroup B, with the stronger vascular component, demonstrated the highest intensity of cognitive disorders at baseline, both in terms of the overall ADAS-cog score, and in the subscores for ideational praxis, orientation, spoken language ability, comprehension of spoken language, and word-finding difficulty in spontaneous speech. Another variable which was connect…		['Pąchalska, M', 'Bidzan, L', 'Bidzan, M', 'Góral-Półrola, J']
26493637	10.1093/brain/awv306	Disrupted sensorimotor and social-cognitive networks underlie symptoms in childhood-onset schizophrenia.	Brain : a journal of neurology	2016	Schizophrenia is increasingly recognized as a neurodevelopmental disorder with altered connectivity among brain networks. In the current study we examined large-scale network interactions in childhood-onset schizophrenia, a severe form of the disease with salient genetic and neurobiological abnormalities. Using a data-driven analysis of resting-state functional magnetic resonance imaging fluctuat…				['Berman, RA', 'Gotts, SJ', 'McAdams, HM', 'Greenstein, D', 'Lalonde, F', 'Clasen, L', 'Watsky, RE', 'Shora, L', 'Ordonez, AE', 'Raznahan, A', 'Martin, A', 'Gogtay, N', 'Rapoport, J']
26456538	10.1016/j.ijdevneu.2015.02.007	Neurodevelopmental sequelae associated with gray and white matter changes and their cellular basis: A comparison between Autism Spectrum Disorder, ADHD and dyslexia.	International journal of developmental neuroscience : the official journal of the International Society for Developmental Neuroscience	2015	Many psychiatric diseases, such as major depression and schizophrenia, are accompanied by patterns of gray matter and white matter changes in the cortex that may be due to structural pathologies of synapses and their dendrites in the gray matter on the one hand and to pathologies in myelinating oligodendrocytes on the other. Here the possibility has been briefly examined that such a generalizatio…				['Bennett, MR', 'Lagopoulos, J']
26406464	10.1371/journal.pone.0138737	Brain Correlates of Self-Evaluation Deficits in Schizophrenia: A Combined Functional and Structural MRI Study.	PloS one	2015	Self-evaluation plays an important role in adaptive functioning and is a process that is typically impaired in patients with schizophrenia. Underlying neural mechanisms for this dysfunction may be associated with manifested psychosis. However, the brain substrates underlying this deficit are not well known. The present study used brain blood oxygen level dependent (BOLD) functional magnetic reson…				['Tan, S', 'Zhao, Y', 'Fan, F', 'Zou, Y', 'Jin, Z', 'Zen, Y', 'Zhu, X', 'Yang, F', 'Tan, Y', 'Zhou, D']
26277535	10.1016/j.schres.2015.07.043	Brain correlates of verbal fluency in subthreshold psychosis assessed by functional near-infrared spectroscopy.	Schizophrenia research	2015	The prevalence of subthreshold psychotic symptoms in the general population has gained increasing interest as a possible precursor of psychotic disorders. The goal of the present study was to evaluate whether neurobiological features of subthreshold psychotic symptoms can be detected using verbal fluency tasks and functional near-infrared spectroscopy (fNIRS). A large data set was obtained from t…				['Holper, L', 'Aleksandrowicz, A', 'Müller, M', 'Ajdacic-Gross, V', 'Haker, H', 'Fallgatter, AJ', 'Hagenmuller, F', 'Rössler, W', 'Kawohl, W']
26232298	10.1016/j.biopsych.2015.07.001	Animal Models of Speech and Vocal Communication Deficits Associated With Psychiatric Disorders.	Biological psychiatry	2016	Disruptions in speech, language, and vocal communication are hallmarks of several neuropsychiatric disorders, most notably autism spectrum disorders. Historically, the use of animal models to dissect molecular pathways and connect them to behavioral endophenotypes in cognitive disorders has proven to be an effective approach for developing and testing disease-relevant therapeutics. The unique asp…				['Konopka, G', 'Roberts, TF']
26232240	10.1016/j.schres.2015.07.022	Structural correlates of formal thought disorder in schizophrenia: An ultra-high field multivariate morphometry study.	Schizophrenia research	2015	Persistent formal thought disorder (FTD) is one of the most characteristic features of schizophrenia. Several neuroimaging studies report spatially distinct neuroanatomical changes in association with FTD. Given that most studies so far have employed a univariate localisation approach that obscures the study of covarying interregional relationships, the present study focussed on the multivariate …	Speech samples from nineteen medicated clinically stable schizophrenia patients and 20 healthy controls were evaluated for subtle formal thought disorder. Ultra high-field (7T) anatomical Magnetic Resonance Imaging scans were obtained from all subjects. Multivariate morphometric patterns were identified using an independent component approach (source based morphometry). Using multiple regression …	Morphometric variations in grey matter predicted a substantial portion of inter-individual variance in negative but not positive FTD. A pattern of concomitant striato-insular/precuneus reduction along with frontocingular grey matter increase had a significant association with negative FTD.		['Palaniyappan, L', 'Mahmood, J', 'Balain, V', 'Mougin, O', 'Gowland, PA', 'Liddle, PF']
26112051	10.1007/s11682-015-9421-5	Decreased integrity of the fronto-temporal fibers of the left inferior occipito-frontal fasciculus associated with auditory verbal hallucinations in schizophrenia.	Brain imaging and behavior	2016	Auditory verbal hallucinations (AVH) have been proposed to result from altered connectivity between frontal speech production regions and temporal speech perception regions. Whilst the dorsal language pathway, serviced by the arcuate fasciculus, has been extensively studied in relation to AVH, the ventral language pathway, serviced by the inferior occipito-frontal fasciculus (IOFF) has been rarel…				['Oestreich, LK', 'McCarthy-Jones, S', ', ', 'Whitford, TJ']
26106217	10.1093/schbul/sbv085	Spatial Variance in Resting fMRI Networks of Schizophrenia Patients: An Independent Vector Analysis.	Schizophrenia bulletin	2016	Spatial variability in resting functional MRI (fMRI) brain networks has not been well studied in schizophrenia, a disease known for both neurodevelopmental and widespread anatomic changes. Motivated by abundant evidence of neuroanatomical variability from previous studies of schizophrenia, we draw upon a relatively new approach called independent vector analysis (IVA) to assess this variability i…				['Gopal, S', 'Miller, RL', 'Michael, A', 'Adali, T', 'Cetin, M', 'Rachakonda, S', 'Bustillo, JR', 'Cahill, N', 'Baum, SA', 'Calhoun, VD']
26018529	10.1007/s00213-015-3960-8	Calibration and cross-validation of MCCB and CogState in schizophrenia.	Psychopharmacology	2015	Cognitive impairment associated with schizophrenia is a key predictor of functional outcomes. The FDA-accepted MATRICS Consensus Cognitive Battery (MCCB) is held to be the gold standard measure but there are concerns about its ease of administration, reliance on language causing problems with translation and possible practice effects. The CogState Schizophrenia Battery (SB) is suggested as a non-…	One hundred forty-three participants with DSM-IV schizophrenia and schizoaffective disorder were recruited into three similar studies. Each study administered MCCB and SB tests on consecutive days (baseline 1 and 2) and follow-up 3-4 weeks later.	Batteries' test-retest reliability was similar: SB composites correlated r = 0.66-0.78 between baselines, MCCB domains r = 0.69-0.90. Baseline 2 and follow-up SB composites correlated r = 0.65-0.80 and MCCB domains r = 0.62-0.87. MCCB tasks' practice effects (Glass' ∆ = 0.02-0.46) exceeded SB's (Glass' ∆ = 0.02-0.34). While the batteries' total scores correlated strongly (r = 0.79-0.82), apparent…		['Lees, J', 'Applegate, E', 'Emsley, R', 'Lewis, S', 'Michalopoulou, P', 'Collier, T', 'Lopez-Lopez, C', 'Kapur, S', 'Pandina, GJ', 'Drake, RJ']
26014890	10.1002/hbm.22820	Reduced functional connectivity during controlled semantic integration in schizophrenia: A multivariate approach.	Human brain mapping	2015	Impairment in controlled semantic association is a central feature of schizophrenia, and the goal of the current functional magnetic resonance imaging study was to identify the neural correlates of this impairment. Thirty people with schizophrenia and 30 healthy age- and gender-matched control subjects performed a task requiring participants to match word pairs that varied in semantic distance (d…				['Woodward, TS', 'Tipper, CM', 'Leung, AL', 'Lavigne, KM', 'Sanford, N', 'Metzak, PD']
25913900	10.1016/j.schres.2015.04.003	Language-related gamma EEG frontal reduction is associated with positive symptoms in schizophrenia patients.	Schizophrenia research	2015	Frontal hypoactivation has been consistently found in schizophrenia. We hypothesized that patients' deficit is asymmetrical, i.e., centred over the left frontal locations, associated with loss of language-related asymmetry, and correlated with positive symptoms.		Healthy controls showed higher gamma in frontal sites, revealing a significantly greater left vs. right asymmetry in all linguistic tasks, whereas patients exhibited decreased and bilateral gamma amplitude (i.e., reduced activation/connectivity) in frontal regions. The patients' left hypofrontality during phonological processing was positively correlated with higher levels of Delusions (P1) and H…	Results suggest, in schizophrenia patients, a functional deficit of left frontal regions including Broca's area, a key site playing a fundamental hierarchical role between and within hemispheres which integrates many basic processes in linguistic and conceptual organization. The significant correlation between lack of the left anterior asymmetry and increased positive symptoms is in line with Cro…	['Spironelli, C', 'Angrilli, A']
25704032	10.1111/gbb.12206	White matter microstructure in bipolar disorder is influenced by the serotonin transporter gene polymorphism 5-HTTLPR.	Genes, brain, and behavior	2015	Bipolar disorder (BD) is associated with signs of widespread disruption of white matter (WM) integrity. A polymorphism in the promoter of the serotonin transporter (5-HTTLPR) influenced functional cortico-limbic connectivity in healthy subjects and course of illness in BD, with the short (s) allele being associated with lower functional connectivity, and with earlier onset of illness and poor res…				['Benedetti, F', 'Bollettini, I', 'Poletti, S', 'Locatelli, C', 'Lorenzi, C', 'Pirovano, A', 'Smeraldi, E', 'Colombo, C']
25689625	10.1016/j.ijpsycho.2015.02.017	Best method for analysis of brain oscillations in healthy subjects and neuropsychiatric diseases.	International journal of psychophysiology : official journal of the International Organization of Psychophysiology	2016	The research related to brain oscillations and their connectivity is in a new take-off trend including the applications in neuropsychiatric diseases. What is the best strategy to learn about functional correlation of oscillations? In this report, we emphasize combined application of several analytical methods as power spectra, adaptive filtering of Event Related Potentials, inter-trial coherence …				['Başar, E', 'Gölbaşı, BT', 'Tülay, E', 'Aydın, S', 'Başar-Eroğlu, C']
25684152	10.1016/j.jpsychires.2015.01.008	Reduced white matter integrity and verbal fluency impairment in young adults with bipolar disorder: a diffusion tensor imaging study.	Journal of psychiatric research	2015	Clinical evidence shows that bipolar disorder (BD) is characterized by white matter (WM) microstructural abnormalities. However, little is known about the biological mechanisms associated with these abnormalities and their relationship with cognitive functioning.	49 adult BD patients ((M±SD): 29.27 ± 7.92 years; 17 males, 32 females; 34 BD-I, 10 BD-II, and 5 BD-NOS) and 28 age-matched normal subjects ((M±SD): 29.19 ± 7.35 years; 10 males and 18 females) underwent diffusion tensor imaging (DTI) imaging. DTI metrics were computed using whole-brain tract-based spatial statistics (TBSS) as part of the FMRIB Software Library. Measures of WM coherence (fraction…	BD patients performed poorly on verbal fluency tasks and exhibited large clusters of altered FA, RD and MD values within the retrolenticular part of the internal capsule, the superior and anterior corona radiata, and the corpus callosum. Increased FA values in the left IFOF and the forceps minor correlated positively with verbal fluency scores. Altered RD parameters in the corticospinal tract and…		['Bauer, IE', 'Ouyang, A', 'Mwangi, B', 'Sanches, M', 'Zunta-Soares, GB', 'Keefe, RS', 'Huang, H', 'Soares, JC']
25660302	10.1016/j.ijpsycho.2015.02.004	What does the broken brain say to the neuroscientist? Oscillations and connectivity in schizophrenia, Alzheimer's disease, and bipolar disorder.	International journal of psychophysiology : official journal of the International Organization of Psychophysiology	2016	The application of the concept and methods of brain oscillations has been an important research area in neurosciences. In the last decades, besides the application in cognitive processes, the study of changes in brain oscillations in diseases has also become an important focal point of research. In the present paper, some remarkable examples in three different diseases are taken into consideratio…				['Başar, E', 'Schmiedt-Fehr, C', 'Mathes, B', 'Femir, B', 'Emek-Savaş, DD', 'Tülay, E', 'Tan, D', 'Düzgün, A', 'Güntekin, B', 'Özerdem, A', 'Yener, G', 'Başar-Eroğlu, C']
25553979	10.1016/j.schres.2014.12.018	Resting-state theta-band connectivity and verbal memory in schizophrenia and in the high-risk state.	Schizophrenia research	2015	Disturbed functional connectivity is assumed to underlie neurocognitive deficits in patients with schizophrenia. As neurocognitive deficits are already present in the high-risk state, identification of the neural networks involved in this core feature of schizophrenia is essential to our understanding of the disorder. Resting-state studies enable such investigations, while at the same time avoidi…	64-channel resting-state EEG recordings (eyes closed) were obtained for 28 HR, 19 stable SZ, and 23 HC, matched for age, education, and parental education. The imaginary coherence-based multivariate interaction measure (MIM) was used as a measure of connectivity across 80 cortical regions and six frequency bands. Mean connectivity at each region was compared across groups using the non-parametric…	SZ displayed increased theta-band resting-state MIM connectivity across midline, sensorimotor, orbitofrontal regions and the left temporoparietal junction. HR displayed intermediate theta-band connectivity patterns that did not differ from either SZ or HC. Mean theta-band connectivity within the above network partially mediated verbal memory deficits in SZ and HR.		['Andreou, C', 'Leicht, G', 'Nolte, G', 'Polomac, N', 'Moritz, S', 'Karow, A', 'Hanganu-Opatz, IL', 'Engel, AK', 'Mulert, C']
25538633	10.3389/fpsyt.2014.00176	Functional and structural alterations in the cingulate motor area relate to decreased fronto-striatal coupling in major depressive disorder with psychomotor disturbances.	Frontiers in psychiatry	2014	Psychomotor disturbances are a classic feature of major depressive disorders. These can manifest as lack of facial expressions and decreased speech production, reduced body posture and mobility, and slowed voluntary movement. The neural correlates of psychomotor disturbances in depression are poorly understood but it has been suggested that outputs from the cingulate motor area (CMA) to striatal …				['Liberg, B', 'Klauser, P', 'Harding, IH', 'Adler, M', 'Rahm, C', 'Lundberg, J', 'Masterman, T', 'Wachtler, C', 'Jonsson, T', 'Kristoffersen-Wiberg, M', 'Pantelis, C', 'Wahlund, B']
25524754	10.1016/j.biopsych.2014.10.023	Discrete alterations of brain network structural covariance in individuals at ultra-high risk for psychosis.	Biological psychiatry	2015	Investigation of aberrant large-scale brain networks offers novel insight into the role these networks play in diverse psychiatric disorders such as schizophrenia. Although studies report altered functional brain connectivity in participants at ultra-high risk (UHR) for psychosis, it is unclear whether these alterations extend to structural brain networks.	Whole-brain structural covariance patterns of 133 participants at UHR for psychosis (51 of whom subsequently developed psychosis) and 65 healthy control (HC) subjects were studied. Following data preprocessing (using VBM8 toolbox), the mean signal in seed regions relating to specific networks (visual, auditory, motor, speech, semantic, executive control, salience, and default-mode) were extracted…	Significantly reduced structural covariance was observed in the UHR sample compared with the HC sample for the default-mode network, and increased covariance was observed for the motor and executive control networks. When the UHR participants who transitioned to psychosis were compared with the UHR participants who did not, aberrant structural covariance was observed in the salience, executive co…		['Heinze, K', 'Reniers, RL', 'Nelson, B', 'Yung, AR', 'Lin, A', 'Harrison, BJ', 'Pantelis, C', 'Velakoulis, D', 'McGorry, PD', 'Wood, SJ']
25476118	10.1016/j.schres.2014.11.014	Functional and structural brain asymmetries in patients with schizophrenia and bipolar disorders.	Schizophrenia research	2015	This study aimed to compare the functional and gray matter asymmetries in patients with schizophrenia (SZ), patients with bipolar disorders (BD), and healthy controls (HCs) to test whether decreased leftward functional hemispheric lateralization and gray matter volume asymmetry could mark the boundary between schizophrenia and bipolar disorder.	A total of 31 right-handed SZ and 20 right-handed BD underwent a session of functional MRI with a speech listening paradigm. Participants were matched with HCs for gender, age, and education. Functional laterality indices (FLI) and gray matter volume asymmetry indices (GVAI) were computed from the individual functional language network. Correlations between the FLI and GVAI indices were also exam…	SZ exhibited significantly decreased leftward functional hemispheric lateralization whereas BD did not. The GVAIs did not differ significantly between SZ and HCs or between BD and HCs. There were positive correlations between GVAIs and FLIs in all groups.		['Royer, C', 'Delcroix, N', 'Leroux, E', 'Alary, M', 'Razafimandimby, A', 'Brazo, P', 'Delamillieure, P', 'Dollfus, S']
25463142	10.1016/j.bandc.2014.10.008	Affective processing in positive schizotypy: Loose control of social-emotional information.	Brain and cognition	2014	Behavioral studies suggested heightened impact of emotionally laden perceptual input in schizophrenia spectrum disorders, in particular in patients with prominent positive symptoms. De-coupling of prefrontal and posterior cortices during stimulus processing, which is related to loosening of control of the prefrontal cortex over incoming affectively laden information, may underlie this abnormality…				['Papousek, I', 'Weiss, EM', 'Mosbacher, JA', 'Reiser, EM', 'Schulter, G', 'Fink, A']
25261041	10.1016/j.schres.2014.09.012	What drives poor functioning in the at-risk mental state? A systematic review.	Schizophrenia research	2014	Transition to psychotic disorder has been the traditional outcome of interest for research in the at-risk mental state (ARMS). However, there is growing recognition that individuals with ARMS may function poorly regardless of whether they develop psychosis. We aimed to review the literature to determine whether there are specific factors associated with, or predictive of, functional impairment in…		Seventy-two eligible studies were identified. Negative symptoms and neurocognitive impairment were associated with poor functioning in cross-sectional studies. Negative and disorganised symptoms, neurocognitive deficits and poor functioning at baseline were predictive of poor functional outcome in longitudinal studies. Positive symptoms were unrelated to functioning in both cross-sectional and lo…		['Cotter, J', 'Drake, RJ', 'Bucci, S', 'Firth, J', 'Edge, D', 'Yung, AR']
25141922	10.1038/npp.2014.210	Selective augmentation of striatal functional connectivity following NMDA receptor antagonism: implications for psychosis.	Neuropsychopharmacology : official publication of the American College of Neuropsychopharmacology	2015	The psychotomimetic effect of the N-methyl-D-aspartate receptor (NMDAR) antagonist ketamine is thought to arise from a functional modulation of the brain's fronto-striato-thalamic (FST) circuits. Animal models suggest a pronounced effect on ventral 'limbic' FST systems, although recent work in patients with psychosis and high-risk individuals suggests specific alterations of dorsal 'associative' …				['Dandash, O', 'Harrison, BJ', 'Adapa, R', 'Gaillard, R', 'Giorlando, F', 'Wood, SJ', 'Fletcher, PC', 'Fornito, A']
25111788		White matter tractography in early psychosis: clinical and neurocognitive associations.	Journal of psychiatry & neuroscience : JPN	2014	While many diffusion tensor imaging (DTI) investigations have noted disruptions to white matter integrity in individuals with chronic psychotic disorders, fewer studies have been conducted in young people at the early stages of disease onset. Using whole tract reconstruction techniques, the aim of this study was to identify the white matter pathology associated with the common clinical symptoms a…	We obtained MRI scans from young people with psychosis and healthy controls. Eighteen major white matter tracts were reconstructed to determine group differences in fractional anisotropy (FA), axial diffusivity (AD) and radial diffusivity (RD) and then were subsequently correlated with symptomatology and neurocognitive performance.	Our study included 42 young people with psychosis (mean age 23 yr) and 45 healthy controls (mean age 25 yr). Compared with the control group, the psychosis group had reduced FA and AD in the left inferior longitudinal fasciculus (ILF) and forceps major indicative of axonal disorganization, reduction and/or loss. These changes were associated with worse overall psychiatric symptom severity, increa…	Our findings suggest that impaired axonal coherence in the left ILF and forceps major underpin psychiatric symptoms in young people in the early stages of psychosis.	['Hatton, SN', 'Lagopoulos, J', 'Hermens, DF', 'Hickie, IB', 'Scott, E', 'Bennett, MR']
25061563	10.1016/j.nicl.2013.12.008	Voxel-based gray and white matter morphometry correlates of hallucinations in schizophrenia: The superior temporal gyrus does not stand alone.	NeuroImage. Clinical	2014	Auditory verbal hallucinations (AVH) in schizophrenia (SZ) have been proposed to result from abnormal local, interregional and interhemispheric integration of brain signals in regions involved in language production and perception. This abnormal functional integration may find its base in morphological abnormalities. Structurally, AVHs have been frequently linked to abnormal morphology of the sup…	Using a unified voxel-based morphometry-DARTEL approach, we investigated correlates of AVH presence in 51 schizophrenia patients (20 non-hallucinating [SZ -], 31 hallucinating [SZ +]), and included 51 age and sex matched healthy participants. Effects are reported at p < .05 FWE corrected.	Patients showed lower GM volume of the left STG than controls, irrespective of AVH presence. In addition, SZ + showed lower GM volume of the left inferior frontal and right parahippocampal gyrus, and higher WM volume of the left postcentral and superior parietal lobule than controls. Finally, volume of the putamen was lower in SZ + compared to SZ -. No effects on corpus callosum morphometry were …		['van Tol, MJ', 'van der Meer, L', 'Bruggeman, R', 'Modinos, G', 'Knegtering, H', 'Aleman, A']
25049260	10.1177/0269881114541015	Structural magnetic resonance imaging markers of susceptibility and transition to schizophrenia: a review of familial and clinical high risk population studies.	Journal of psychopharmacology (Oxford, England)	2015	There is a growing consensus that a symptomatology as complex and heterogeneous as schizophrenia is likely to be produced by widespread perturbations of brain structure, as opposed to isolated deficits in specific brain regions. Structural brain-imaging studies have shown that several features of the brain, such as grey matter, white matter integrity and the morphology of the cortex differ in ind…				['Bois, C', 'Whalley, HC', 'McIntosh, AM', 'Lawrie, SM']
24984193	10.1038/tp.2014.46	Increased M1/decreased M2 signature and signs of Th1/Th2 shift in chronic patients with bipolar disorder, but not in those with schizophrenia.	Translational psychiatry	2014	We here present data on immune gene expression of chemokines, chemokine receptors, cytokines and regulatory T-cell (T-reg) markers in chronic patients suffering from either schizophrenia (SCZ, N=20) or bipolar disorder (BD=20) compared with healthy controls (HCs, N=20). We extracted RNA from peripheral blood mononuclear cells and performed real-time (RT)-PCR to measure mRNA levels of chemokines, …				['Brambilla, P', 'Bellani, M', 'Isola, M', 'Bergami, A', 'Marinelli, V', 'Dusi, N', 'Rambaldelli, G', 'Tansella, M', 'Finardi, AM', 'Martino, G', 'Perlini, C', 'Furlan, R']
24962608	10.1093/schbul/sbu093	White matter abnormalities in schizophrenia and schizotypal personality disorder.	Schizophrenia bulletin	2015	Prior diffusion tensor imaging (DTI) studies examining schizotypal personality disorder (SPD) and schizophrenia, separately have shown that compared with healthy controls (HCs), patients show frontotemporal white matter (WM) abnormalities. This is the first DTI study to directly compare WM tract coherence with tractography and fractional anisotropy (FA) across the schizophrenia spectrum in a larg…				['Lener, MS', 'Wong, E', 'Tang, CY', 'Byne, W', 'Goldstein, KE', 'Blair, NJ', 'Haznedar, MM', 'New, AS', 'Chemerinski, E', 'Chu, KW', 'Rimsky, LS', 'Siever, LJ', 'Koenigsberg, HW', 'Hazlett, EA']
24725219	10.1111/bdi.12206	Increased temporo-insular engagement in unmedicated bipolar II disorder: an exploratory resting state study using independent component analysis.	Bipolar disorders	2014	Despite numerous structural and functional magnetic resonance imaging studies, the neurobiology of bipolar disorder (BD) is still incompletely understood. Resting-state functional magnetic resonance imaging (rsFMRI) allows for the study of intrinsic functional connections between brain areas, which may reflect the pathophysiology of BD. Most previous rsFMRI studies conducted in BD have included a…	Participants were 15 antipsychotic agent- and mood-stabilizer-naïve young adults with bipolar II disorder (BD-II), and 20 healthy controls group-matched for gender, age, and cognitive ability. Independent component analysis (ICA) was used to identify eight commonly studied resting-state networks (RSNs). Between-group comparisons were conducted using dual regression and corrected for family-wise e…	In comparison to controls, participants with BD-II had increased coherence across several brain regions, including the bilateral insula and putamen, across a temporo-insular network. No between-group differences in engagement of the default mode network were found.		['Yip, SW', 'Mackay, CE', 'Goodwin, GM']
24655781	10.1016/j.jad.2013.11.013	Natural speech comprehension in bipolar disorders: an event-related brain potential study among manic patients.	Journal of affective disorders	2014	Thought and language disturbances are crucial clinical features in Bipolar Disorders (BD), and constitute a fundamental basis for social cognition. In BD, clinical manifestations such as disorganization and formal thought disorders may play a role in communication disturbances. However, only few studies have explored language disturbances in BD at a neurophysiological level. Two main Event-Relate…	ERPs from 19 bipolar type I patients with manic or hypomanic symptomatology and 19 healthy controls were recorded. Participants were asked to listen to congruous and incongruous complete sentences and to judge the match between the final word and the sentence context. Behavioral results and ERPs data were analyzed.	At the behavioral level, patients with BD show worst performances than healthy participants. At the electrophysiological level, our results show preserved N400 component in BD. LPC elicited under natural speech conditions shows preserved amplitude but delayed latency in difference waves.		['Cermolacce, M', 'Faugère, M', 'Micoulaud-Franchi, JA', 'Belzeaux, R', 'Maurel, M', 'Naudin, J', 'Azorin, JM', 'Vion-Dury, J']
24631484	10.1016/j.pbb.2014.03.001	The effect of ((-)-2-oxa-4-aminobicyclo[3.1.0]hexane-2,6-dicarboxylic acid (LY379268), an mGlu2/3 receptor agonist, on EEG power spectra and coherence in ketamine model of psychosis.	Pharmacology, biochemistry, and behavior	2014	In the present study we investigated the potential antipsychotic effects of the mGlu2/3 agonist LY379268 on changes in EEG power spectra and coherence in the ketamine model of psychosis. In order to use behaviorally active drug doses, experiments detecting changes in locomotor activity and sensorimotor gating were also conducted. In EEG experiments, adult male Wistar rats were injected with ketam…				['Fujáková, M', 'Páleníček, T', 'Brunovský, M', 'Gorman, I', 'Tylš, F', 'Kubešová, A', 'Řípová, D', 'Krajča, V', 'Horáček, J']
24567907	10.1016/j.nicl.2014.01.005	Dysconnectivity of neurocognitive networks at rest in very-preterm born adults.	NeuroImage. Clinical	2014	Advances in neonatal medicine have resulted in a larger proportion of preterm-born individuals reaching adulthood. Their increased liability to psychiatric illness and impairments of cognition and behaviour intimate lasting cerebral consequences; however, the central physiological disturbances remain unclear. Of fundamental importance to efficient brain function is the coordination and contextual…				['White, TP', 'Symington, I', 'Castellanos, NP', 'Brittain, PJ', 'Froudist Walsh, S', 'Nam, KW', 'Sato, JR', 'Allin, MP', 'Shergill, SS', 'Murray, RM', 'Williams, SC', 'Nosarti, C']
24553150	10.1093/schbul/sbu004	Left-dominant temporal-frontal hypercoupling in schizophrenia patients with hallucinations during speech perception.	Schizophrenia bulletin	2015	Task-based functional neuroimaging studies of schizophrenia have not yet replicated the increased coordinated hyperactivity in speech-related brain regions that is reported with symptom-capture and resting-state studies of hallucinations. This may be due to suboptimal selection of cognitive tasks.	In the current study, we used a task that allowed experimental manipulation of control over verbal material and compared brain activity between 23 schizophrenia patients (10 hallucinators, 13 nonhallucinators), 22 psychiatric (bipolar), and 27 healthy controls. Two conditions were presented, one involving inner verbal thought (in which control over verbal material was required) and another involv…	A functional connectivity analysis resulted in a left-dominant temporal-frontal network that included speech-related auditory and motor regions and showed hypercoupling in past-week hallucinating schizophrenia patients (relative to nonhallucinating patients) during SP only.		['Lavigne, KM', 'Rapin, LA', 'Metzak, PD', 'Whitman, JC', 'Jung, K', 'Dohen, M', 'Lœvenbruck, H', 'Woodward, TS']
24424108	10.1038/srep03691	Graph analysis of dream reports is especially informative about psychosis.	Scientific reports	2014	Early psychiatry investigated dreams to understand psychopathologies. Contemporary psychiatry, which neglects dreams, has been criticized for lack of objectivity. In search of quantitative insight into the structure of psychotic speech, we investigated speech graph attributes (SGA) in patients with schizophrenia, bipolar disorder type I, and non-psychotic controls as they reported waking and drea…				['Mota, NB', 'Furtado, R', 'Maia, PP', 'Copelli, M', 'Ribeiro, S']
24371794	10.1016/j.nicl.2013.11.004	Cortical thickness as a contributor to abnormal oscillations in schizophrenia?	NeuroImage. Clinical	2014	Although brain rhythms depend on brain structure (e.g., gray and white matter), to our knowledge associations between brain oscillations and structure have not been investigated in healthy controls (HC) or in individuals with schizophrenia (SZ). Observing function-structure relationships, for example establishing an association between brain oscillations (defined in terms of amplitude or phase) a…	Thirty-nine individuals with SZ and 29 HC were recruited. 40 Hz amplitude-modulated tones of 1 s duration were presented. MEG and T1-weighted sMRI data were obtained. Using the sources localizing 40 Hz evoked steady-state activity (300 to 950 ms), left and right STG total power and inter-trial coherence were computed. Time-frequency group differences and associations with STG structure and age we…	Decreased total power and inter-trial coherence in SZ were observed in the left STG for initial post-stimulus low-frequency activity (~ 50 to 200 ms, ~ 4 to 16 Hz) as well as 40 Hz steady-state activity (~ 400 to 1000 ms). Left STG 40 Hz total power and inter-trial coherence were positively associated with left STG cortical thickness in HC, not in SZ. Left STG post-stimulus low-frequency and 40 H…		['Edgar, JC', 'Chen, YH', 'Lanza, M', 'Howell, B', 'Chow, VY', 'Heiken, K', 'Liu, S', 'Wootton, C', 'Hunter, MA', 'Huang, M', 'Miller, GA', 'Cañive, JM']
24239094	10.1016/j.pscychresns.2013.10.006	MRI diffusion tractography study in individuals with schizotypal features: a pilot study.	Psychiatry research	2014	Diffusion tensor imaging (DTI) studies have identified changes in white matter tracts in schizophrenia patients and those at high risk of transition. Schizotypal samples represent a group on the schizophrenia continuum that share some aetiological risk factors but without the confounds of illness. The aim of the current study was to compare tract microstructural coherence as measured by fractiona…				['Smallman, RP', 'Barkus, E', 'Azadbakht, H', 'Embleton, KV', 'Haroon, HA', 'Lewis, SW', 'Morris, DM', 'Parker, GJ', 'Rushe, TM']
24097142	10.1007/s10803-013-1959-8	Reduced interhemispheric connectivity in childhood autism detected by electroencephalographic photic driving coherence.	Journal of autism and developmental disorders	2015	The EEG coherence among 14 scalp points during intermittent photic stimulation at 11 fixed frequencies of 3-24 Hz was studied in 14 boys with autism, aged 6-14 years, with relatively intact verbal and intellectual functions, and 19 normally developing boys. The number of interhemispheric coherent connections pertaining to the 20 highest connections of each individual was significantly lower in au…				['Lazarev, VV', 'Pontes, A', 'Mitrofanov, AA', 'deAzevedo, LC']
24053048		Brain oscillations as biomarkers in neuropsychiatric disorders: following an interactive panel discussion and synopsis.	Supplements to Clinical neurophysiology	2013	This survey covers the potential use of neurophysiological changes as a biomarker in four neuropsychiatric diseases (attention deficit hyperactivity disorder (ADHD), Alzheimer's disease (AD), bipolar disorder (BD), and schizophrenia (SZ)). Great developments have been made in the search of biomarkers in these disorders, especially in AD. Nevertheless, there is a tremendous need to develop an effi…				['Yener, GG', 'Başar, E']
24053042		Brain oscillations in bipolar disorder in search of new biomarkers.	Supplements to Clinical neurophysiology	2013	This report presents six cardinal results obtained with methods of oscillatory brain dynamics in euthymic and manic bipolar patients in comparison to healthy controls. Measurements include changes in oscillatory response activities in the theta, alpha, beta, and gamma frequency ranges. The analysis shows that spontaneous and response activities in the alpha range are highly reduced in euthymic an…				['Ozerdema, A', 'Güntekind, B', 'Atagüne, MI', 'Başar, E']
24053040		Connectivity and local activity within the fronto-posterior brain network in schizophrenia.	Supplements to Clinical neurophysiology	2013	Fronto-posterior networks have been implicated in cognitive control and understanding the detailed functional dynamics within this network is important to understand the pathophysiology of cognitive deficits in schizophrenia. In a previous study (Sharma et al., 2011), we found reduced event-related coherence between frontal and posterior electrode sites in delta and theta frequencies during cogni…	16 schizophrenic/schizoaffective patients and 20 age-matched healthy controls performing a choice reaction task took part in the study. We examined ERPs occurring at frontal and posterior sites between 100 and 250 ms (overlapping with the time period where coherence deficits were previously found) for differences between patients and controls. ERPs examined were Pla/P2a and N1/N2b components occu…	We found a significant reduction in schizophrenia patients of the posterior N2b and a trend for reduction for the frontal P2a which are implicated in target-related information processing while the earlier frontal Pla and posterior N1 associated with more general sensory processing were relatively spared. However, the event-related coherence between the frontal and posterior areas was reduced in …		['Sharma, A', 'Weisbrod, M', 'Bender, S']
24053030		Brain's alpha, beta, gamma, delta, and theta oscillations in neuropsychiatric diseases: proposal for biomarker strategies.	Supplements to Clinical neurophysiology	2013	Brain oscillations have gained tremendous importance in neuroscience during recent decades as functional building blocks of sensory-cognitive processes. Research also shows that event-related oscillations (EROs) in "alpha," "beta," "gamma," "delta," and "theta" frequency windows are highly modified in pathological brains, especially in patients with cognitive impairment. The strategies and method…				['Başar, E', 'Başar-Eroğlu, C', 'Güntekin, B', 'Yener, GG']
24046733	10.3389/fnhum.2013.00402	Graph theory reveals dysconnected hubs in 22q11DS and altered nodal efficiency in patients with hallucinations.	Frontiers in human neuroscience	2013	Schizophrenia is postulated to be the prototypical dysconnection disorder, in which hallucinations are the core symptom. Due to high heterogeneity in methodology across studies and the clinical phenotype, it remains unclear whether the structural brain dysconnection is global or focal and if clinical symptoms result from this dysconnection. In the present work, we attempt to clarify this issue by…				['Ottet, MC', 'Schaer, M', 'Debbané, M', 'Cammoun, L', 'Thiran, JP', 'Eliez, S']
23850593	10.1016/j.neubiorev.2013.07.001	A revised limbic system model for memory, emotion and behaviour.	Neuroscience and biobehavioral reviews	2013	Emotion, memories and behaviour emerge from the coordinated activities of regions connected by the limbic system. Here, we propose an update of the limbic model based on the seminal work of Papez, Yakovlev and MacLean. In the revised model we identify three distinct but partially overlapping networks: (i) the Hippocampal-diencephalic and parahippocampal-retrosplenial network dedicated to memory a…				['Catani, M', "Dell'acqua, F", 'Thiebaut de Schotten, M']
23611263	10.1017/S0033291713000834	The 5% difference: early sensory processing predicts sarcasm perception in schizophrenia and schizo-affective disorder.	Psychological medicine	2014	Intact sarcasm perception is a crucial component of social cognition and mentalizing (the ability to understand the mental state of oneself and others). In sarcasm, tone of voice is used to negate the literal meaning of an utterance. In particular, changes in pitch are used to distinguish between sincere and sarcastic utterances. Schizophrenia patients show well-replicated deficits in auditory fu…		Patients showed large effect-size deficits across auditory measures. Sarcasm deficits correlated significantly with general functioning and impaired pitch processing both across groups and within the patient group alone. Patients also showed reduced sensitivity to alterations in mean pitch and variability. For patients, sarcasm discrimination correlated exclusively with the level of rsFC within p…		['Kantrowitz, JT', 'Hoptman, MJ', 'Leitman, DI', 'Silipo, G', 'Javitt, DC']
23426796	10.1002/hbm.22264	Network analysis of auditory hallucinations in nonpsychotic individuals.	Human brain mapping	2014	Auditory verbal hallucinations (AVH) are a cardinal feature of schizophrenia and can severely disrupt behavior and decrease quality of life. Identification of areas with high functional connectivity (so-called hub regions) that are associated with the predisposition to hallucinate may provide potential targets for neuromodulation in the treatment of AVH.	Resting-state fMRI scans during which no hallucinations had occurred were acquired from 29 nonpsychotic individuals with AVH and 29 matched controls. These nonpsychotic individuals with AVH provide the opportunity to study AVH without several confounds associated with schizophrenia, such as antipsychotic medication use and other symptoms related to the illness. Hub regions were identified by asse…	Nonpsychotic individuals with AVH exhibited increased functioning as hub regions in the temporal cortices and the posterior cingulate/precuneus, which is an important area in the default mode network (DMN), compared to the nonhallucinating controls. In addition, the right inferior temporal gyrus, left paracentral lobule and right amygdala were less important as a hub region in the AVH group.		['van Lutterveld, R', 'Diederen, KM', 'Otte, WM', 'Sommer, IE']
23423461	10.1007/s00429-013-0519-5	Aberrant connectivity of areas for decoding degraded speech in patients with auditory verbal hallucinations.	Brain structure & function	2014	Auditory verbal hallucinations (AVH) are a hallmark of psychotic experience. Various mechanisms including misattribution of inner speech and imbalance between bottom-up and top-down factors in auditory perception potentially due to aberrant connectivity between frontal and temporo-parietal areas have been suggested to underlie AVH. Experimental evidence for disturbed connectivity of networks sust…				['Clos, M', 'Diederen, KM', 'Meijering, AL', 'Sommer, IE', 'Eickhoff, SB']
23287311	10.1016/j.schres.2012.11.037	Functional connectivity of left Heschl's gyrus in vulnerability to auditory hallucinations in schizophrenia.	Schizophrenia research	2013	Schizophrenia is a heterogeneous disorder that may consist of multiple etiologies and disease processes. Auditory hallucinations (AH), which are common and often disabling, represent a narrower and more basic dimension of psychosis than schizophrenia. Previous studies suggest that abnormal primary auditory cortex activity is associated with AH pathogenesis. We thus investigated functional connect…	Using resting-state fMRI (rsfMRI), we investigated functional connectivity of the primary auditory cortex, located on Heschl's gyrus, in schizophrenia spectrum patients with AH. Participants were patients with schizophrenia, schizoaffective disorder, or schizophreniform disorder with lifetime AH (n=27); patients with the same diagnoses but no lifetime AH (n=14); and healthy controls (n=28).	Patients with AH vulnerability showed increased left Heschl's gyrus functional connectivity with left frontoparietal regions and decreased functional connectivity with right hippocampal formation and mediodorsal thalamus compared to patients without lifetime AH. Furthermore, among AH patients, left Heschl's gyrus functional connectivity covaried positively with AH severity in left inferior fronta…		['Shinn, AK', 'Baker, JT', 'Cohen, BM', 'Ongür, D']
24961532	10.3390/brainsci3031357	Altered intrinsic functional connectivity in language-related brain regions in association with verbal memory performance in euthymic bipolar patients.	Brain sciences	2013	Potential abnormalities in the structure and function of the temporal lobes have been studied much less in bipolar disorder than in schizophrenia. This may not be justified because language-related symptoms, such as pressured speech and flight of ideas, and cognitive deficits in the domain of verbal memory are amongst the hallmark of bipolar disorder (BD), and contribution of temporal lobe dysfun…				['Reinke, B', 'Ven, Vv', 'Matura, S', 'Linden, DE', 'Oertel-Knöchel, V']
23174441	10.1016/j.ajp.2012.07.005	Electrophysiological examination of Formal Thought Disorder in schizophrenia.	Asian journal of psychiatry	2012	Quantitave EEG profile was recorded for 60 age and sex matched drug free/naive schizophrenia patients, divided into two groups based on the presence and absence of Formal Thought Disorder (FTD) and a group of 30 matched healthy participants. Coherence and power spectrum analysis revealed that as compared to normal controls, schizophrenia patients with FTD had decreased regional power and intra he…				['Ray, D', 'Ram, D']
23146146	10.1016/j.schres.2012.10.009	On the HORYZON: moderated online social therapy for long-term recovery in first episode psychosis.	Schizophrenia research	2013	Early intervention services have demonstrated improved outcomes in first episode psychosis (FEP); however, recent evidence shows that treatment benefits may not be sustainable over time. These findings have resulted in repeated recommendations for the implementation of longer term treatment programs. An Internet-based intervention specifically designed for young people with psychosis may provide …	Our multi-disciplinary team has developed a highly novel online intervention (HORYZONS) in regular consultation with stakeholders within a specialist early psychosis program. HORYZONS integrates: i) peer-to-peer social networking, ii) individually tailored interactive psychosocial interventions, and iii) expert interdisciplinary and peer-moderation in a coherent platform designed to improve long-…	There were no dropouts during the pilot study. Seventy per cent of participants utilised the system for at least 3weeks, 95% used the social networking features, and 60% completed at least 3 therapy modules. System usage was high during the study. There were no incidents and the majority of participants reported feeling safe, empowered and more socially connected using HORYZONS. Analysis revealed…		['Alvarez-Jimenez, M', 'Bendall, S', 'Lederman, R', 'Wadley, G', 'Chinnery, G', 'Vargas, S', 'Larkin, M', 'Killackey, E', 'McGorry, PD', 'Gleeson, JF']
23049834	10.1371/journal.pone.0045671	Abnormal brain connectivity patterns in adults with ADHD: a coherence study.	PloS one	2012	Studies based on functional magnetic resonance imaging (fMRI) during the resting state have shown decreased functional connectivity between the dorsal anterior cingulate cortex (dACC) and regions of the Default Mode Network (DMN) in adult patients with Attention-Deficit/Hyperactivity Disorder (ADHD) relative to subjects with typical development (TD). Most studies used Pearson correlation coeffici…				['Sato, JR', 'Hoexter, MQ', 'Castellanos, XF', 'Rohde, LA']
22832171	10.1016/j.jad.2012.04.049	Changes in saccadic eye movement (SEM) and quantitative EEG parameter in bipolar patients.	Journal of affective disorders	2013	There is increasing evidence that neurocognitive dysfunction is associated with the different states in Bipolar Disorder. Gamma coherence is strongly related to cognitive processes and cortico-cortical communication. This paper aims at shedding light on the relationship between cortical gamma coherence within bipolar patients and a control group during a prosaccadic attention task. We hypothesize…		We observed that the maniac group presented lower saccade latency when compared to depression and control groups. The main finding was a greater gamma coherence for control group in the right hemisphere of both frontal and motor cortices caused by the execution of a prosaccadic attention task.		['Velasques, B', 'Bittencourt, J', 'Diniz, C', 'Teixeira, S', 'Basile, LF', 'Inácio Salles, J', 'Novis, F', 'Angélica Silveira, L', 'de Assis da Silva, R', 'de Lima Teixeira, A', 'Nardi, AE', 'Akiskal, HS', 'Cagy, M', 'Piedade, R', 'Cheniaux, E', 'Kapczinki, F', 'Ribeiro, P']
22512417	10.1080/13803395.2012.668875	Verbal learning and memory and their associations with brain morphology and illness course in schizophrenia spectrum psychoses.	Journal of clinical and experimental neuropsychology	2012	The California Verbal Learning Test and structural brain imaging were administered to 57 subjects with schizophrenia spectrum disorders and 94 controls in a general population sample. Cases had lower semantic cluster scores. Poorer verbal memory strategies were associated with longer duration of illness and heavier use of antipsychotic medication. After controlling for duration of illness, sex, a…				['Rannikko, I', 'Paavola, L', 'Haapea, M', 'Huhtaniska, S', 'Miettunen, J', 'Veijola, J', 'Murray, GK', 'Barnes, A', 'Wahlberg, KE', 'Isohanni, M', 'Jääskeläinen, E']
22506057	10.1371/journal.pone.0034928	Speech graphs provide a quantitative measure of thought disorder in psychosis.	PloS one	2012	Psychosis has various causes, including mania and schizophrenia. Since the differential diagnosis of psychosis is exclusively based on subjective assessments of oral interviews with patients, an objective quantification of the speech disturbances that characterize mania and schizophrenia is in order. In principle, such quantification could be achieved by the analysis of speech graphs. A graph rep…				['Mota, NB', 'Vasconcelos, NA', 'Lemos, N', 'Pieretti, AC', 'Kinouchi, O', 'Cecchi, GA', 'Copelli, M', 'Ribeiro, S']
22404659	10.3109/15622975.2011.615860	FoxP2 is significantly associated with schizophrenia and major depression in the Chinese Han population.	The world journal of biological psychiatry : the official journal of the World Federation of Societies of Biological Psychiatry	2013	The FoxP2 gene, located on 7q31, encodes a transcription factor. It was first discovered through investigations of a large multigenerational family (the KE family) with a rare severe speech and language disorder (Fisher et al., Nat. Genet. 1998;18:168; Lai et al., Nature 2001;413:519). Subsequent studies gave powerful and convincing functional evidence to the connection between FoxP2 and language…	In this study, we focused on 12 SNPs in the FoxP2 gene and carried out case-control studies in 1135 schizophrenia patients, 1135 unrelated major depression patients, 1135 unrelated bipolar disorder patients and 1135 unrelated normal controls recruited from the Chinese Han population.	We found rs10447760 was significantly associated with schizophrenia (allelic P = 0.00069) and major depression (allelic P = 0.0011).		['Li, T', 'Zeng, Z', 'Zhao, Q', 'Wang, T', 'Huang, K', 'Li, J', 'Li, Y', 'Liu, J', 'Wei, Z', 'Wang, Y', 'Feng, G', 'He, L', 'Shi, Y']
22291663	10.3389/fpsyt.2011.00075	Exploring the psychosis functional connectome: aberrant intrinsic networks in schizophrenia and bipolar disorder.	Frontiers in psychiatry	2011	Intrinsic functional brain networks (INs) are regions showing temporal coherence with one another. These INs are present in the context of a task (as opposed to an undirected task such as rest), albeit modulated to a degree both spatially and temporally. Prominent networks include the default mode, attentional fronto-parietal, executive control, bilateral temporal lobe, and motor networks. The ch…				['Calhoun, VD', 'Sui, J', 'Kiehl, K', 'Turner, J', 'Allen, E', 'Pearlson, G']
22290265	10.1093/schbul/sbr194	Transition to psychosis associated with prefrontal and subcortical dysfunction in ultra high-risk individuals.	Schizophrenia bulletin	2012	People at ultra high risk (UHR) of psychosis have an elevated risk of developing a psychotic disorder, but it is difficult to predict which individuals will make a transition to frank illness. We investigated whether functional magnetic resonance imaging (fMRI) in conjunction with a phonological fluency task at presentation could distinguish subjects who subsequently developed psychosis from thos…	Sixty-five subjects (41 with an UHR and 24 healthy controls) were assessed at clinical presentation using fMRI, in conjunction with a verbal fluency task. [18F]-DOPA positron emission tomography (PET) data were also available in a subgroup of 21 UHR and 14 healthy controls subjects. UHR subjects were followed clinically for at least 2 years.	Compared with UHR subjects who did not become psychotic, UHR subjects who subsequently developed psychosis showed increased activation in bilateral prefrontal cortex (PFC), brainstem (midbrain/basilar pons), the left hippocampus, and greater midbrain-PFC connectivity. Furthermore, exploratory analysis of [18F]-DOPA PET data showed that transition to psychosis was associated with elevated dopamine…		['Allen, P', 'Luigjes, J', 'Howes, OD', 'Egerton, A', 'Hirao, K', 'Valli, I', 'Kambeitz, J', 'Fusar-Poli, P', 'Broome, M', 'McGuire, P']
22242165	10.1371/journal.pone.0029315	Arcuate fasciculus abnormalities and their relationship with psychotic symptoms in schizophrenia.	PloS one	2012	Disruption of fronto-temporal connections involving the arcuate fasciculus (AF) may underlie language processing anomalies and psychotic features such as auditory hallucinations in schizophrenia. No study to date has specifically investigated abnormalities of white matter integrity at particular loci along the AF as well as its regional lateralization in schizophrenia. We examined white matter ch…				['Abdul-Rahman, MF', 'Qiu, A', 'Woon, PS', 'Kuswanto, C', 'Collinson, SL', 'Sim, K']
22212839	10.1016/S0013-7006(11)70036-7	[Decision-making and schizophrenia].	L'Encephale	2011	Abnormalities involving the prefrontal cortex (PFC) have long been postulated to underpin the pathophysiology of schizophrenia. Investigations of PFC integrity have focused mainly on the dorsolateral PFC (DLPFC) and abnormalities in this region have been extensively documented. However, defects in schizophrenia may extend to other prefrontal regions, including the ventromedial PFC (VMPFC), and ev…				['Adida, M', 'Maurel, M', 'Kaladjian, A', 'Fakra, E', 'Lazerges, P', 'Da Fonseca, D', 'Belzeaux, R', 'Cermolacce, M', 'Azorin, JM']
22141191		Infantile autism: a chronic psychosis since infancy due to synaptic pruning of the supplementary motor area.	Nutrition and health	2011	The rise in infantile autism, learning problems, cognitive decline with age, Alzheimer's, Parkinson's diseases and the SIDS epidemic, has a common cause in the rising dietary deficit in Omega-3 brain-food. This paper suggests that aside from the wider concept of autism spectrum disorders (ASD) and pervasive developmental disorders (PDD), the rise in infantile autism (IA) in the last decade is the…				['Saugstad, LF']
22085473	10.1111/j.1399-5618.2011.00958.x	White matter microstructure in untreated first episode bipolar disorder with psychosis: comparison with schizophrenia.	Bipolar disorders	2011	White matter abnormalities have been reported in bipolar disorder. The present study aimed to investigate white matter integrity in untreated first episode patients with psychotic bipolar disorder using diffusion tensor imaging, and to compare observations with those from untreated first episode schizophrenia patients.	Fractional anisotropy and mean diffusivity were measured in first episode psychotic patients with bipolar disorder (n = 13) or schizophrenia (n = 21) and healthy individuals (n = 18). Group differences were evaluated using voxel-based morphometry. Axial and radial diffusivity were examined in regions with altered fractional anisotropy in post-hoc analyses.	Patients with bipolar disorder showed lower fractional anisotropy than healthy controls in several white matter tracts. Compared with schizophrenia patients, bipolar disorder patients showed lower fractional anisotropy in the cingulum, internal capsule, posterior corpus callosum, tapetum, and occipital white matter including posterior thalamic radiation and inferior longitudinal fasciculus/inferi…		['Lu, LH', 'Zhou, XJ', 'Keedy, SK', 'Reilly, JL', 'Sweeney, JA']
21831606	10.1016/j.pscychresns.2011.01.004	Semantic fluency deficits and reduced grey matter before transition to psychosis: a voxelwise correlational analysis.	Psychiatry research	2011	Early identification of subjects with an increased risk of psychosis is necessary to develop interventions to delay or prevent disease onset. We recently reported that decreased semantic verbal fluency performance in ultra high risk (UHR) subjects predicts the development of psychosis (Becker et al., 2010). The present study investigated whether semantic and verbal fluency scores correlate with g…				['Meijer, JH', 'Schmitz, N', 'Nieman, DH', 'Becker, HE', 'van Amelsvoort, TA', 'Dingemans, PM', 'Linszen, DH', 'de Haan, L']
21676131	10.1111/j.1399-5618.2011.00922.x	Negative emotion impacts memory for verbal discourse in pediatric bipolar disorder.	Bipolar disorders	2011	Cognitive and emotional deficits have been documented in youth with pediatric bipolar disorder (PBD); however, to date, a systematic evaluation of comprehension and memory for verbally presented information has not been conducted. The effect of emotion on comprehension and memory for verbally presented material also has not been examined. We examined whether youth with PBD have difficulty recalli…	A total of 35 youth with PBD and 25 healthy controls completed an Affective Story Task. A psychological processing model allowed for the examination of both the macrostructure and microstructure of language comprehension.	Youth with PBD were capable of comprehending the gist of the stories and were not impaired by emotion when comprehending and remembering macrostructure. However, negative emotional material was found to proactively interfere with the encoding and recall of microstructure. Level of depression appeared to impact recall of microstructure, but not macrostructure.		['Jacobs, RH', 'Pavuluri, MN', 'Schenkel, LS', 'Palmer, A', 'Shah, K', 'Vemuri, D', 'Whited, S', 'Little, DM']
21459454	10.1016/j.jad.2011.02.028	Reduced long distance gamma (28-48 Hz) coherence in euthymic patients with bipolar disorder.	Journal of affective disorders	2011	EEG coherence represents the brain's functional connectivity. Synchronous neural gamma oscillations are critical for cortico-cortical communication and large-scale integration of distributed sets of neurons. We investigated long distance gamma (28-48 Hz) coherence in bipolar disorder.	Sensory evoked coherence (EC) and event related coherence (ERC) values for the gamma frequency band during simple light stimulation and visual odd-ball paradigm was assessed in 20 drug-free euthymic bipolar patients in comparison to healthy controls. Groups were compared for the coherence values of the left (F(3)-T(3), F(3)-TP(7), F(3)-P(3), F(3)-O(1)) and right (F(4)-T(4), F(4)-TP(8), F(4)-P(4),…	Patients showed significantly lower gamma coherence values in response to target stimuli than the healthy controls between left and right fronto-temporal, as well as between frontal and temporo-parietal electrode pairs. Coherence values for the non-target stimuli were significantly lower in the patients than the healthy controls between frontal and temporo-parietal regions on both right and left …		['Özerdem, A', 'Güntekin, B', 'Atagün, I', 'Turp, B', 'Başar, E']
21284917	10.1503/jpn.100140	Combined analysis of grey matter voxel-based morphometry and white matter tract-based spatial statistics in late-life bipolar disorder.	Journal of psychiatry & neuroscience : JPN	2011	Previous magnetic resonance imaging (MRI) studies in young patients with bipolar disorder indicated the presence of grey matter concentration changes as well as microstructural alterations in white matter in various neocortical areas and the corpus callosum. Whether these structural changes are also present in elderly patients with bipolar disorder with long-lasting clinical evolution remains unc…	We performed a prospective MRI study of consecutive elderly, euthymic patients with bipolar disorder and healthy, elderly controls. We conducted a voxel-based morphometry (VBM) analysis and a tract-based spatial statistics (TBSS) analysis to assess fractional anisotropy and longitudinal, radial and mean diffusivity derived by diffusion tensor imaging (DTI).	We included 19 patients with bipolar disorder and 47 controls in our study. Fractional anisotropy was the most sensitive DTI marker and decreased significantly in the ventral part of the corpus callosum in patients with bipolar disorder. Longitudinal, radial and mean diffusivity showed no significant between-group differences. Grey matter concentration was reduced in patients with bipolar disorde…	Our data document the concomitant presence of grey matter concentration decreases in the anterior limbic areas and the reduced fibre tract coherence in the corpus callosum of elderly patients with long-lasting bipolar disorder.	['Haller, S', 'Xekardaki, A', 'Delaloye, C', 'Canuto, A', 'Lövblad, KO', 'Gold, G', 'Giannakopoulos, P']
21237617	10.1016/j.schres.2010.12.013	Reduced language lateralization in first-episode medication-naive schizophrenia.	Schizophrenia research	2011	Diminished functional lateralization in language-related areas is found in chronic schizophrenia. It is not clear at what stage of illness these abnormalities in lateralization arise, or whether they are affected by medication. In addition, it is hypothesized that reduced language lateralization is related to positive symptoms of schizophrenia, but studies addressing this issue have yielded contr…				['van Veelen, NM', 'Vink, M', 'Ramsey, NF', 'Sommer, IE', 'van Buuren, M', 'Hoogendam, JM', 'Kahn, RS']
21177243	10.3371/CSRP.4.4.6	Differentiating psychosis versus fluent aphasia.	Clinical schizophrenia & related psychoses	2011	Following a stroke, a patient may present with varying degrees of neurological impairment, depending on the area of the brain which is damaged. Specifically, damage to the left cortical hemisphere may result in aphasia. The characteristic speech in a patient with an aphasia caused by a stroke can be similar to the speech in some patients with schizophrenia or other psychotic disorders. In a new p…				['Lane, ZP', 'Singer, A', 'Roffwarg, DE', 'Messias, E']
21096404	10.1109/IEMBS.2010.5626851	Coherence and imaginary part of coherency identifies cortico-muscular and cortico-thalamic coupling.	Annual International Conference of the IEEE Engineering in Medicine and Biology Society. IEEE Engineering in Medicine and Biology Society. Annual International Conference	2010	The understanding of the interaction between muscle control and cortical areas and between subcortical and cortical areas is important for the effective treatment of patients with movement disorders. The combination of coherence (COH) and the imaginary part of coherency (iCOH) is applied here to electrophysiological data from patients with a movement disorder and to data from healthy subjects per…				['Sander, TH', 'Bock, A', 'Leistner, S', 'Kuhn, A', 'Trahms, L']
20952459	10.1176/appi.ajp.2010.09101522	Cortical activations during auditory verbal hallucinations in schizophrenia: a coordinate-based meta-analysis.	The American journal of psychiatry	2011	Auditory verbal hallucinations (AVHs) constitute severe, incapacitating symptoms of schizophrenia. Despite increasing interest in the functional exploration of AVHs, the available findings remain difficult to integrate because of their considerable variability. The authors' aim was to perform a robust quantitative review of existing functional data in order to elucidate consistent patterns observ…		Patients experiencing AVHs demonstrated significantly increased activation likelihoods in a bilateral neural network, including the Broca's area (activation likelihood estimation=1.84×10⁻³), anterior insula (1.78×10⁻³), precentral gyrus (1.46×10⁻³), frontal operculum (1.29×10⁻³), middle and superior temporal gyri (1.59×10⁻³), inferior parietal lobule (1.33×10⁻³), and hippocampus/parahippocampal r…		['Jardri, R', 'Pouchet, A', 'Pins, D', 'Thomas, P']
20846272	10.1111/j.1600-0447.2010.01603.x	Deficits in fronto-posterior interactions point to inefficient resource allocation in schizophrenia.	Acta psychiatrica Scandinavica	2011	Fronto-posterior networks have been implicated in various cognitive processes that are impaired in schizophrenia. This is the first study on time and frequency resolved fronto-posterior coherence during cognitive control in schizophrenia.		Event-related coherence was significantly reduced in patients during time intervals (0-250 ms poststimulus) when controls showed significant event-related coherence increases. However, patients showed significantly higher absolute coherence during the inter-trial interval. These results pointed to differential deficits in fronto-posterior connectivity during the inter-trial interval and task-rela…	Cognitive deficits in schizophrenia might be driven by abnormal fronto-posterior communication. Task-related hypo-connectivity and inter-trial interval hyper-connectivity point to resource allocation deficits. The timing of cortico-cortical interactions during crucial task-related intervals may be impaired, while frontal and posterior areas may exhibit increased interactions between the trials.	['Sharma, A', 'Weisbrod, M', 'Kaiser, S', 'Markela-Lerenc, J', 'Bender, S']
20844603	10.3389/fnsys.2010.00035	Adolescent resting state networks and their associations with schizotypal trait expression.	Frontiers in systems neuroscience	2010	The rising interest in temporally coherent brain networks during baseline adult cerebral activity finds convergent evidence for an identifiable set of resting state networks (RSNs). To date, little is know concerning the earlier developmental stages of functional connectivity in RSNs. This study's main objective is to characterize the RSNs in a sample of adolescents. We further examine our data f…				['Lagioia, A', 'Van De Ville, D', 'Debbané, M', 'Lazeyras, F', 'Eliez, S']
20398717	10.1016/j.pnpbp.2010.04.001	Disturbance in long distance gamma coherence in bipolar disorder.	Progress in neuro-psychopharmacology & biological psychiatry	2010	The aim of this study was to investigate long distance event-related gamma (28-48 Hz) coherence in mania before and after valproate monotherapy. Gamma coherence in response to visual oddball paradigm in ten medication-free, manic patients was studied before and after six weeks of valproate monotherapy in comparison to ten controls. Inter-hemispheric F(3)-F(4), C(3)-C(4), T(3)-T(4), T(5)-T(6), P(3…				['Ozerdem, A', 'Güntekin, B', 'Saatçi, E', 'Tunca, Z', 'Başar, E']
20362418	10.1016/j.schres.2010.03.008	Factors in sensory processing of prosody in schizotypal personality disorder: an fMRI experiment.	Schizophrenia research	2010	Persons diagnosed with schizophrenia demonstrate deficits in prosody recognition. To examine prosody along the schizophrenia spectrum, antipsychotic-naïve schizotypal personality disorder (SPD) subjects and healthy control subjects were compared. It was hypothesized that SPD subjects would perform more poorly; with cognitive and demographic factors contributing to the poor performance. The superi…	SPD and healthy comparison (HC) subjects were matched on age, IQ, and parental social-economic status (PSES). Cognitive measures included the Speech Sound Perception Test (SSPT) to examine phonological processing (SPD=68, HC=74) and the Verbal Fluency task to examine executive functioning (SPD=129, HC=138). The main experiment was a novel fMRI task of prosody identification using semantically neu…	Phonological processing and executive functioning were both impaired in SPD subjects compared with HC subjects. Contrary to the prediction, SPD subjects, as a group, were similar to HC subjects in terms of correctly indentifying the emotion conveyed and reaction time. Within the SPD group, prosody identification accuracy was influenced by executive functioning, IQ and perhaps PSES, relationships …		['Dickey, CC', 'Morocz, IA', 'Minney, D', 'Niznikiewicz, MA', 'Voglmaier, MM', 'Panych, LP', 'Khan, U', 'Zacks, R', 'Terry, DP', 'Shenton, ME', 'McCarley, RW']
19882412	10.1080/13607860902860946	A creative reminiscence program for older adults with severe mental disorders: results of a pilot evaluation.	Aging & mental health	2009	Older adults with severe mental disorders experience major dissatisfaction with conditions of life that are connected with aging. To assist them in developing a coherent, meaningful life-story and to improve their life satisfaction, we conducted a pilot evaluation of a creative reminiscence program called Searching for meaning in life.	One week before and one week after the intervention 36 participants from three psychiatric hospitals and one sheltered housing program were interviewed. Life satisfaction was measured with the Manchester Short Assessment of Quality of Life (MANSA) and the Philadelphia Geriatric Center Moral Scale (PGCMS). At follow-up questions were also asked about the intervention.	About 78% of the participants completed the course. Most of them were satisfied with the course (74%). The overall sample showed significantly more life satisfaction after the intervention. Participants with a psychotic disorder also improved significantly in life satisfaction but at the same time their depressive symptoms increased significantly. Participants with a moderate to high level of dep…	The program is feasible and acceptable for adults with severe mental illness and it has potential benefits for them. More research is needed to find out what explains the increase of depressive symptoms for participants with psychotic disorders.	['Willemse, BM', 'Depla, MF', 'Bohlmeijer, ET']
19861234	10.1016/j.schres.2009.09.042	Language network dysfunction as a predictor of outcome in youth at clinical high risk for psychosis.	Schizophrenia research	2010	Language processing abnormalities are a hallmark feature of schizophrenia. Yet, no study to date has investigated underlying neural networks associated with discourse processing in adolescents at clinical high risk (CHR) for developing psychosis(1).	Forty CHR youth and 24 demographically comparable healthy controls underwent functional magnetic resonance imaging while performing a naturalistic discourse processing paradigm. We assessed differences in blood oxygenation level-dependent (BOLD) activity between task conditions (Topic Maintenance vs. Reasoning) and between groups. Furthermore, we examined the association of regional brain activit…	Relative to controls, CHR participants showed increased neural activity in a network of language-associated brain regions, including the medial prefrontal cortex bilaterally, left inferior frontal (LIFG; BA44/45, 47) and middle temporal gyri, and the anterior cingulate (BA24 and 32). Further, increased activity in the superior temporal gyrus (STG), caudate, and LIFG distinguished those who subseq…		['Sabb, FW', 'van Erp, TG', 'Hardt, ME', 'Dapretto, M', 'Caplan, R', 'Cannon, TD', 'Bearden, CE']
19840895	10.1016/j.schres.2009.09.033	Verbal fluency deficits and altered lateralization of language brain areas in individuals genetically predisposed to schizophrenia.	Schizophrenia research	2009	Alterations of verbal fluency may correlate with deficits of gray matter volume and hemispheric lateralization of language brain regions like the pars triangularis (PT) in schizophrenia. Examining non-psychotic individuals at high genetic risk (HR) for schizophrenia may clarify if these deficits represent heritable trait markers or state dependent phenomena. We assessed adolescent and young adult…				['Bhojraj, TS', 'Francis, AN', 'Rajarethinam, R', 'Eack, S', 'Kulkarni, S', 'Prasad, KM', 'Montrose, DM', 'Dworakowski, D', 'Diwadkar, V', 'Keshavan, MS']
19827694		Quantitative assessment of changes in self experience: an overview of research of the Scale to Assess Narrative Development.	The Israel journal of psychiatry and related sciences	2009	Studies of the long-term course of severe mental illness suggest movement towards and the attainment of recovery is more the rule than exception. While this has spurred on the development of ways to assess many of the objective forms of recovery, less work has been devoted to designing tools to assess subjective aspects of recovery, in particular, aspects of recovery linked to changes in sense of…				['Lysaker, PH', 'Lintner, JI', 'Luedtke, BL', 'Buck, KD']
19620178	10.1093/brain/awp186	Reality of auditory verbal hallucinations.	Brain : a journal of neurology	2009	Distortion of the sense of reality, actualized in delusions and hallucinations, is the key feature of psychosis but the underlying neuronal correlates remain largely unknown. We studied 11 highly functioning subjects with schizophrenia or schizoaffective disorder while they rated the reality of auditory verbal hallucinations (AVH) during functional magnetic resonance imaging (fMRI). The subjectiv…				['Raij, TT', 'Valkonen-Korhonen, M', 'Holi, M', 'Therman, S', 'Lehtonen, J', 'Hari, R']
19419772	10.1016/j.jad.2009.04.009	Prefrontal-temporal gray matter deficits in bipolar disorder patients with persecutory delusions.	Journal of affective disorders	2010	Although brain structural deficits have been repeatedly associated with bipolar disorder (BD), inconsistency in morphometric results has been a feature of neuroimaging studies. We hypothesize that this discrepancy is related to the heterogeneity of BD, and examine the question of whether or not more homogeneous clinical subgroups display a more coherent pattern of morphometric abnormalities.	In a case-control design, we examined differences in gray matter (GM), white matter (WM) and cerebrospinal fluid (CSF) concentration in 42 BD patients and 42 healthy matched controls using optimized voxel-based morphometry (VBM). Subgroup analyses of patients with a lifetime history of psychotic symptoms (BDP, n=30) and patients with mood-incongruent psychotic symptoms in the form of persecutory …	Analysis of the total BD sample was largely inconclusive, but the BDPD patient subgroup displayed a widespread pattern of significant decreases in GM concentration in the dorsolateral prefrontal (DLPFC), temporal and cingulate cortices, and a significant CSF increase in the adjacent outer ventricular sulci. Comparison of BDPD patients versus BD and BDP patients without persecutory delusions revea…		['Tost, H', 'Ruf, M', 'Schmäl, C', 'Schulze, TG', 'Knorr, C', 'Vollmert, C', 'Bösshenz, K', 'Ende, G', 'Meyer-Lindenberg, A', 'Henn, FA', 'Rietschel, M']
19337455		Bipolar disorder and neurophysiologic mechanisms.	Neuropsychiatric disease and treatment	2008	Recent studies have suggested that some variants of bipolar disorder (BD) may be due to hyperconnectivity between orbitofrontal (OFC) and temporal pole (TP) structures in the dominant hemisphere. Some initial MRI studies noticed that there were corpus callosum abnormalities within specific regional areas and it was hypothesized that developmentally this could result in functional or effective con…				['McCrea, SM']
19185468	10.1016/j.pscychresns.2008.03.002	Reduced language lateralization in first-episode schizophrenia: an fMRI index of functional asymmetry.	Psychiatry research	2009	Patients with schizophrenia exhibit a decrease or loss of normal anatomical brain asymmetry that also extends to functional levels. We applied functional magnetic resonance imaging (fMRI) to investigate language lateralization in patients with schizophrenia during their first episode of illness, thus excluding effects of chronic illness and treatment. Brain regions activated during language tasks…				['Bleich-Cohen, M', 'Hendler, T', 'Kotler, M', 'Strous, RD']
19088490	10.1159/000182889	Cognitive performance and grey matter density in psychosis: functional relevance of a structural endophenotype.	Neuropsychobiology	2008	Structural brain changes and cognitive impairments have been identified as indicators of genetic risk for schizophrenia. However, the pattern of associations between such structural and functional liability markers has been less well investigated.	Magnetic resonance imaging data and cognitive assessments were acquired in 31 patients with psychosis, 32 non-psychotic first-degree relatives and 28 controls. The relationship between cerebral grey matter density and cognitive performance was examined using computational morphometry.	Two out of 6 cognitive tests revealed significant associations with grey matter density in regions of the frontal lobe, basal ganglia, thalamus and cerebellum in patients and relatives. In patients, poorer executive functioning was associated with cerebellar grey matter density deficits. In relatives, poorer executive functioning was associated with increased grey matter density in the cerebellum…		['Habets, P', 'Krabbendam, L', 'Hofman, P', 'Suckling, J', 'Oderwald, F', 'Bullmore, E', 'Woodruff, P', 'Van Os, J', 'Marcelis, M']
19027102	10.1016/j.biopsych.2008.10.015	Diffusion tensor imaging study of white matter fiber tracts in pediatric bipolar disorder and attention-deficit/hyperactivity disorder.	Biological psychiatry	2009	To investigate microstructure of white matter fiber tracts in pediatric bipolar disorder (PBD) and attention-deficit/hyperactivity disorder (ADHD).	A diffusion tensor imaging (DTI) study was conducted at 3 Tesla on age- and IQ-matched children and adolescents with PBD (n = 13), ADHD (n = 13), and healthy control subjects (HC) (n = 15). Three DTI parameters, fractional anisotropy (FA), apparent diffusion coefficient (ADC), and regional fiber coherence index (r-FCI), were examined in eight fiber tracts: anterior corona radiata (ACR), anterior …	Significantly lower FA was observed in ACR in both PBD and ADHD relative to HC. In addition, FA and r-FCI values were significantly lower in ADHD relative to PBD and HC in both the ALIC and the SRI. Further, ADC was significantly greater in ADHD relative to both the PBD and HC in ACR, ALIC, PLIC, SRI, CG, ILF, and SLF.		['Pavuluri, MN', 'Yang, S', 'Kamineni, K', 'Passarotti, AM', 'Srinivasan, G', 'Harral, EM', 'Sweeney, JA', 'Zhou, XJ']
18854323	10.1093/brain/awn251	Auditory verbal hallucinations predominantly activate the right inferior frontal area.	Brain : a journal of neurology	2008	The pathophysiology of auditory verbal hallucinations (AVH) is largely unknown. Several functional imaging studies have measured cerebral activation during these hallucinations, but sample sizes were relatively small (one to eight subjects) and findings inconsistent. In this study cerebral activation was measured using fMRI in 24 psychotic patients while they experienced AVH in the scanner and, i…				['Sommer, IE', 'Diederen, KM', 'Blom, JD', 'Willems, A', 'Kushan, L', 'Slotema, K', 'Boks, MP', 'Daalman, K', 'Hoek, HW', 'Neggers, SF', 'Kahn, RS']
18801648	10.1016/j.pscychresns.2007.12.016	Interregional cerebral metabolic associativity during a continuous performance task (Part II) : differential alterations in bipolar and unipolar disorders.	Psychiatry research	2008	Unipolar and bipolar disorders have often been reported to exhibit abnormal regional brain activity in prefrontal cortex and paralimbic structures compared with healthy controls. We sought to ascertain how regions postulated to be abnormal in bipolar and unipolar disorders were functionally connected to the rest of the brain, and how this associativity differed from healthy controls. Thirty patie…				['Benson, BE', 'Willis, MW', 'Ketter, TA', 'Speer, A', 'Kimbrell, TA', 'George, MS', 'Herscovitch, P', 'Post, RM']
18796324	10.1016/j.pnpbp.2008.08.018	The relationship between prefrontal brain volume and characteristics of memory strategy in schizophrenia spectrum disorders.	Progress in neuro-psychopharmacology & biological psychiatry	2008	The present study investigated the relationship between memory strategy use and prefrontal gray/white matter volumes of healthy control subjects, patients with schizophrenia or schizotypal disorder. Gray/white matter volumes were measured for the superior, middle, inferior, ventral medial and orbital prefrontal regions, using high-resolution magnetic resonance (MR) images that were acquired from …				['Matsui, M', 'Suzuki, M', 'Zhou, SY', 'Takahashi, T', 'Kawasaki, Y', 'Yuuki, H', 'Kato, K', 'Kurachi, M']
18726681	10.1007/s10548-008-0062-5	Working memory in schizophrenia: an EEG study using power spectrum and coherence analysis to estimate cortical activation and network behavior.	Brain topography	2008	This study examined regional cortical activations and cortico-cortical connectivity in a group of 20 high-functioning patients with schizophrenia and 20 healthy controls matched for age and sex during a 0- and a 2-back working memory (WM) task. An earlier study comparing schizophrenia patients with education level-matched healthy controls revealed less "optimally" organized network during the 2-b…				['Pachou, E', 'Vourkas, M', 'Simos, P', 'Smit, D', 'Stam, CJ', 'Tsirka, V', 'Micheloyannis, S']
18677680	10.1055/s-2008-1038229	[Autism: exploring historical psychiatric and psychological concepts].	Fortschritte der Neurologie-Psychiatrie	2008	Autism today is a widely used term, yet what is understood by autism has changed considerably since first being introduced in scientific discourse almost 100 years ago. Autism is one example for the influence of the psychoanalytic school of Sigmund Freud on scientific psychiatry at the beginning of the 20th century. In particular psychoanalysis had an impact on Eugen Bleuler's concept of schizoph…				['Kumbier, E', 'Haack, K', 'Herpertz, SC']
18339470	10.1016/j.biopsycho.2008.01.011	Proneness to hypomania predicts EEG coherence between left motor cortex and left prefrontal cortex.	Biological psychology	2008	Previous research has demonstrated that hypomania is associated with approach motivation and activity in the left prefrontal cortex (PFC). Other research has linked left motor cortex excitability to approach motivation, suggesting the existence of connections between the motor cortex and PFC. The present research extends this work using unilateral hand contractions to manipulate contralateral cor…				['Peterson, CK', 'Harmon-Jones, E']
18308812	10.1177/0269881107082955	Structural brain correlates of response inhibition in Bipolar Disorder I.	Journal of psychopharmacology (Oxford, England)	2008	Deficits in response inhibition are a prominent feature of Bipolar Disorder, type I (BDI). The purpose of this study was to examine the relationship between inhibitory control and cerebral structure as it may inform our understanding of the pathophysiology of BDI. Inhibitory control was measured in remitted patients with BDI (n = 44) and healthy controls (n = 44), using the interference score fro…				['Haldane, M', 'Cunningham, G', 'Androutsos, C', 'Frangou, S']
18198268	10.1176/appi.ajp.2007.07020365	Prefrontal function and activation in bipolar disorder and schizophrenia.	The American journal of psychiatry	2008	Distinctive patterns of speech and language abnormalities are associated with bipolar disorder and schizophrenia. It is, however, unclear whether the associated patterns of neural activation are diagnosis specific. The authors sought to determine whether there are differences in language-associated prefrontal activation that discriminate bipolar disorder and schizophrenia.		Patients with bipolar disorder showed differences in insula and dorsal prefrontal cortex activation, which differentiated them from patients with schizophrenia. Patients with bipolar disorder recruited the orbitofrontal cortex and ventral striatum to a greater extent relative to healthy comparison subjects on the parametric contrast of increasing difficulty. The gradient of ventral striatal and p…		['McIntosh, AM', 'Whalley, HC', 'McKirdy, J', 'Hall, J', 'Sussmann, JE', 'Shankar, P', 'Johnstone, EC', 'Lawrie, SM']
19326737		Infantile autism: a chronic psychosis since infancy due to synaptic pruning of the supplementary motor area.	Nutrition and health	2008	The rise in Infantile Autism, learning problems, cognitive decline with age, Alzheimer's, Parkinson's Diseases and the SIDS epidemic, has a common cause in the rising dietary deficit in Omega-3 brain-food. This paper suggests that aside from the wider concept of Autism Spectrum Disorders (ASD) and Pervasive Developmental Disorders (PDD), the rise in Infantile Autism (IA) in the last decade is the…				['Saugstad, LF']
17988894		White matter tracts in first-episode psychosis: a DTI tractography study of the uncinate fasciculus.	NeuroImage	2008	A model of disconnectivity involving abnormalities in the cortex and connecting white matter pathways may explain the symptoms and cognitive abnormalities of schizophrenia. Recently, diffusion imaging tractography has made it possible to study white matter pathways in detail, and we present here a study of patients with first-episode psychosis using this technique. We studied the uncinate fascicu…				['Price, G', 'Cercignani, M', 'Parker, GJ', 'Altmann, DR', 'Barnes, TR', 'Barker, GJ', 'Joyce, EM', 'Ron, MA']
17827280		Genetic contributions to white matter architecture revealed by diffusion tensor imaging in Williams syndrome.	Proceedings of the National Academy of Sciences of the United States of America	2007	Little is known about genetic regulation of the development of white matter. This knowledge is critical in understanding the pathophysiology of neurodevelopmental syndromes associated with altered cognition as well as in elucidating the genetics of normal human cognition. The hemideletion of approximately 25 genes on chromosome 7q11.23 that causes Williams syndrome (WS) includes genes that regula…				['Marenco, S', 'Siuta, MA', 'Kippenhan, JS', 'Grodofsky, S', 'Chang, WL', 'Kohn, P', 'Mervis, CB', 'Morris, CA', 'Weinberger, DR', 'Meyer-Lindenberg, A', 'Pierpaoli, C', 'Berman, KF']
17578565		Correlations between Diffusion Tensor Imaging (DTI) and Magnetic Resonance Spectroscopy (1H MRS) in schizophrenic patients and normal controls.	BMC psychiatry	2007	Evidence suggests that white matter integrity may play an underlying pathophysiological role in schizophrenia. N-acetylaspartate (NAA), as measured by Magnetic Resonance Spectroscopy (MRS), is a neuronal marker and is decreased in white matter lesions and regions of axonal loss. It has also been found to be reduced in the prefrontal and temporal regions in patients with schizophrenia. Diffusion T…	MRS and DTI were obtained on 42 healthy subjects and 40 subjects with schizophrenia. The data was analyzed using regions of interests in the Dorso-Lateral Prefrontal white matter, Medial Temporal white matter and Occipital white matter using both imaging modalities.	NAA was significantly reduced in the patient population in the Medial Temporal regions. DTI anisotropy indices were also reduced in the same Medial Temporal regions. NAA and DTI-anisotropy indices were also correlated in the left medial temporal region.	Our results implicate defects in the medial temporal white matter in patients with schizophrenia. Moreover, MRS and DTI are complementary modalities for the study of white matter disruptions in patients with schizophrenia.	['Tang, CY', 'Friedman, J', 'Shungu, D', 'Chang, L', 'Ernst, T', 'Stewart, D', 'Hajianpour, A', 'Carpenter, D', 'Ng, J', 'Mao, X', 'Hof, PR', 'Buchsbaum, MS', 'Davis, K', 'Gorman, JM']
17320416		Grey matter correlates of early psychotic symptoms in adolescents at enhanced risk of psychosis: a voxel-based study.	NeuroImage	2007	A three-fold enhanced risk of schizophrenia is conferred by learning disability. Here we use voxel-based morphometry (VBM) to investigate grey matter correlates of early psychotic and related symptoms in 137 adolescents at enhanced risk of this disorder because of intellectual disability. Anxiety, hallucinations, incoherence of speech and delusions were assessed at clinical interview, and VBM was…				['Spencer, MD', 'Moorhead, TW', 'McIntosh, AM', 'Stanfield, AC', 'Muir, WJ', 'Hoare, P', 'Owens, DG', 'Lawrie, SM', 'Johnstone, EC']
17275337		Abnormal brain connectivity in first-episode psychosis: a diffusion MRI tractography study of the corpus callosum.	NeuroImage	2007	A model of disconnectivity involving abnormalities in the cortex and connecting white matter pathways may explain the clinical manifestations of schizophrenia. Recently, diffusion imaging tractography has made it possible to study white matter pathways in detail and we present here a study of patients with first-episode psychosis using this technique. We selected the corpus callosum for this stud…				['Price, G', 'Cercignani, M', 'Parker, GJ', 'Altmann, DR', 'Barnes, TR', 'Barker, GJ', 'Joyce, EM', 'Ron, MA']
17007487		Modeling costs and burden of informal caregiving for persons with bipolar disorder.	The journal of mental health policy and economics	2006	Informal caregiving contributes significantly to the health and well being of chronically ill persons. While a vast literature demonstrates this connection, the cost and financial burden of informal caregiving has received considerably less research attention, especially as it-pertains to bipolar disorder.	The study was an ancillary protocol to the Systematic Treatment Enhancement Program for Bipolar Disorder (STEP-BD) and included primary caregivers of 500 people with bipolar disorder. Approximately 96% (n=486) caregivers participated in the study. Caregivers were interviewed at baseline, and six and 12 months after an initial interview. The semi-structured interview included questions on (i) subj…	The correlations between financial burden and psychological burden measures were positive and statistically significant in cases where all resource costs were measured but adjusted for reciprocated giving and customary generosity (the integrated model). The strength of correlations was greater when time is valued at its opportunity cost (and not imputed) and the caregiving costs based on this val…		['Wolff, N', 'Perlick, DA', 'Kaczynski, R', 'Calabrese, J', 'Nierenberg, A', 'Miklowitz, DJ']
16625874		[Hospitalization and premature surgeries; language and psychism: a report of 2 cases].	Pro-fono : revista de atualizacao cientifica	2006	mutual influences between body, psychism and language.		In both cases, speech therapy symptoms decreased progressively as the organic disorders gained space during therapeutic dialogues (between speech therapist and patient), as well as in home-circle narratives. This promoted modifications/surpasses of the language symptoms presented by the patients.	The organic birth of the studied children was not concomitant to their symbolic birth, thus creating a gap between them. This gap is derived from the lack of compatibility between the development of corporal scheme and subjective processes. The symbolic effects suffered by parents due to the birth of children who are radically divergent from what was expected was devastating, making it impossible…	['Birkman, M', 'Cunha, MC']
16371474		Neural activity in speech-sensitive auditory cortex during silence.	Proceedings of the National Academy of Sciences of the United States of America	2006	That auditory hallucinations are voices heard in the absence of external stimuli implies the existence of endogenous neural activity within the auditory cortex responsible for their perception. Further, auditory hallucinations occur across a range of healthy and disease states that include reduced arousal, hypnosis, drug intoxication, delirium, and psychosis. This suggests that, even in health, t…				['Hunter, MD', 'Eickhoff, SB', 'Miller, TW', 'Farrow, TF', 'Wilkinson, ID', 'Woodruff, PW']
15820719		Unreality symptoms and volumetric measures of Heschl's gyrus and planum temporal in first-episode psychosis.	Biological psychiatry	2005	Schizophrenia may involve dysfunction to primary auditory, speech, and language processes governed by the superior temporal gyrus (STG). These processes are implicated in hallucinations, delusions, and thought disorder. The current study explored the relationship between unreality symptoms (hallucinations and delusions) and specific STG substructures, including Heschl's gyrus (HG) and planum temp…	Twenty-five right-handed men within their first episode of psychosis were assessed using the Positive and Negative Syndrome Scale (PANSS) for the presence of hallucinations and delusional behavior (a composite score of delusions, grandiosity, suspiciousness, and unusual thought content). T1-weighted magnetic resonance imaging (MRI) scans were acquired using a 1.5 Tesla scanner. Stereological meas…	Reductions in left HG were associated with hallucinations and delusions. Increases in left PT were associated with delusional behavior.		['Sumich, A', 'Chitnis, XA', 'Fannon, DG', "O'Ceallaigh, S", 'Doku, VC', 'Faldrowicz, A', 'Sharma, T']
15476119		[Neuropsychological equivalences and therapeutic consequences of the dynamic structural model].	Fortschritte der Neurologie-Psychiatrie	2004	Firstly the core concepts of the dynamic structural model and the methods from which the model was developed will be discussed. These core concepts include concepts of personality structure and affect dynamic, of dynamic affective derailment with dissociation of individual element structures, the capacity of disactualisation of unwanted mental content, and autopraxis as the basis of memory renewa…				['Mundt, Ch', 'Weisbrod, M']
15157998		Abnormal left superior temporal gyrus volumes in children and adolescents with bipolar disorder: a magnetic resonance imaging study.	Neuroscience letters	2004	Abnormalities in left superior temporal gyrus (STG) have been reported in adult bipolar patients. However, it is not known whether such abnormalities are already present early in the course of this illness. Magnetic resonance imaging (MRI) morphometric analysis of STG was performed in 16 DSM-IV children and adolescents with bipolar disorder (mean age+/-SD 15.5+/-3.4 years) and 21 healthy controls…				['Chen, HH', 'Nicoletti, MA', 'Hatch, JP', 'Sassi, RB', 'Axelson, D', 'Brambilla, P', 'Monkul, ES', 'Keshavan, MS', 'Ryan, ND', 'Birmaher, B', 'Soares, JC']
15117398		Abnormal frontal white matter tracts in bipolar disorder: a diffusion tensor imaging study.	Bipolar disorders	2004	Prefrontal white matter has been hypothesized to be integral to the pathophysiology of bipolar disorder. Recent morphometric studies however, have not observed changes in white matter in bipolar patients. We hypothesized that changes in prefrontal function in bipolar disorder, widely reported in the literature, may be related to a loss of white matter tract integrity with a resultant dysconnectiv…	Nine patients with bipolar disorder and nine healthy controls were recruited. DTI and localizing anatomic data were acquired, and regions of interest (ROIs) identified in the prefrontal white matter at 15, 20, 25, and 30 mm superior to the anterior commissure (AC). Fractional anisotropy (FA) and trace apparent diffusion coefficient (TADC) were compared by ROI between study groups.	The FA of ROIs 25 and 30 mm above the AC was significantly reduced in patients with bipolar disorder; FA of all ROIs showed high-medium to large effect sizes. No significant group differences were identified in TADC.		['Adler, CM', 'Holland, SK', 'Schmithorst, V', 'Wilke, M', 'Weiss, KL', 'Pan, H', 'Strakowski, SM']
15027310		[Randomized controlled trial on effectiveness of the community re-entry program to inpatients with schizophrenia spectrum disorder, centering around acquisition of illness self-management knowledge].	Seishin shinkeigaku zasshi = Psychiatria et neurologia Japonica	2003	The objective of this study was to examine by randomized controlled trial the effectiveness and safety of the Japanese version of the Community Re-Entry Program, a manualized psycho-educational program with cognitive-behavioral therapy techniques, in discharge preparation for inpatients with schizophrenia. Our hypotheses are that firstly the program is effective for patients in acquiring illness …		Before the program, no significant differences were observed between groups concerning age, illness duration, education, length of current hospitalization, amount of antipsychotic medication, psychopathology, objective behavior, subjective QOL and illness self-management knowledge. One patient dropped out of the program because of transient ischemic attack. After the program, the patients in the …	The Japanese version of the program was effective and relatively safe for schizophrenia spectrum disorder inpatients for learning illness self-management knowledge in preparation for discharge and planning community re-entry.	['Naoki, K', 'Nobuo, A', 'Emi, I']
14615689		[The fragmentation of representational space in schizophrenia].	L'Encephale	2003	Existent neurocognitive models of schizophrenia converge towards a core of impairments involving working memory, context processing, action planning, controlled and intentional processing. However, the emergence of this core remains itself difficult to explain and more specific hypotheses do not explain the heterogeneity of schizophrenia. To overcome these limits, we propose a new paradigm based …				['Plagnol, A', 'Oïta, M', 'Montreuil, M', 'Granger, B', 'Lubart, T']
14567169		[Frontal dementia or dementia praecox? A case report of a psychotic disorder with a severe decline].	L'Encephale	2003	Many authors have described these last years the difficulty to establish a differential diagnosis between schizophrenia and frontotemporal dementia. However treatment and prognosis of these two separate diseases are not the same. Schizophrenia is a chronic syndrome with an early onset during teenage or young adulthood period and the major features consist of delirious ideas, hallucinations and ps…			A differential diagnosis between schizophrenia and FTLD is difficult to establish. Schizophrenia is a heterogeneous disease with a large variety of cognitive dysfunctions. Neurocognitive tools may improve our knowledge of schizophrenia.	['Vanderzeypen, F', 'Bier, JC', 'Genevrois, C', 'Mendlewicz, J', 'Lotstra, F']
12615502		The origin of brain asymmetry and its psychotic reversal.	Medical hypotheses	2003	Ontogenetic brain-asymmetry and its reversal in schizophrenia constitute special cases of a more fundamental principle of sensory-motor integration. Transmitted through an immature optical system, asymmetric inputs from the left visual field induce the infant's right hemispheric preference for lower spatial frequencies during early mother-child interaction. The emerging classical features of hemi…				['Fritzsche, M']
12417805		Phantasy therapy in psychiatry: rediscovering reality in phantasy. A special treatment for in- and outpatients in general psychiatry.	Forschende Komplementarmedizin und klassische Naturheilkunde = Research in complementary and natural classical medicine	2002	Phantasy Therapy is an interdisciplinary depth-psychologically oriented group therapy form with focus on the treatment of psychoses in acute and remission phases. A different theme is presented to the patients every week on two consecutive days (90 min per session), coherently, via various sensory channels. On the first day, the theme is concretely and operationally introduced by means of an obje…				['Schmid, GB', 'Eisenhut, R', 'Rausch, A', 'Ito, K', 'Dämpfle, S', 'Frei, K']
11684157		Mania caused by a diencephalic lesion.	Neuropsychologia	2002	We describe the case of a young male patient, SN, who suffered a MR-documented ischaemic lesion of both dorsomedial thalami and presented with a transient maniform syndrome. SN's neuropsychological, structural and functional imaging findings are compared with similar reported cases and are discussed in the framework of fronto-subcortical circuits and their proposed behavioural disorders. SN's man…				['Benke, T', 'Kurzthaler, I', 'Schmidauer, Ch', 'Moncayo, R', 'Donnemiller, E']
10610048		Timing of puberty and syndromes of schizotypy: a replication.	International journal of psychophysiology : official journal of the International Organization of Psychophysiology	1999	The view of schizophrenia as a neurodevelopmental disorder involving an abnormality in the programmed elimination of excitatory synapses during puberty has been supported by recent neuroimaging studies suggesting disordered functional connectivity in schizophrenia. We investigated a model predicting dysfunctionally high or low synaptic density in extreme early or late maturers at puberty, respect…				['Kaiser, J', 'Gruzelier, JH']
10420428		Frontal lobe psychopathology: mania, depression, confabulation, catatonia, perseveration, obsessive compulsions, and schizophrenia.	Psychiatry	1999	The frontal lobes can be subdivided into major functional neuroanatomical domains, which, when injured, surgically destroyed, or reduced in activity or volume, give rise to signature pathological and psychiatric symptomology. A review of case reports and over 50 years of research, including magnetic resonance imaging, positron emission tomography, and single photon emission computed tomography sc…				['Joseph, R']
9888544		Correlations between mood scores, LH, adrenocortical steroids, and urine volumes in a patient with a history of postpartum depression and monthly psychotic episodes.	Endocrine research	1998	A simple semantic differential test was administered twice daily and urinary hormones measured as described previously . The subjects included the patient and two controls, one of whom experienced premenstrual physical, but not mental, discomfort. The test scores of the two controls, administered for five weeks, did not differ significantly from one another but greatly differed from those of the …				['Birmingham, MK', 'Barta, A', 'Solyom, L', 'Lehoux, JG', 'Vecsei, P']
9565981		[Cataphasia: a by formal thought disorders and speech characteristics distinguished psychosis of the schizophrenic domain].	Der Nervenarzt	1998	Cataphasia, one form of Leonard's unsystematic schizophrenias, shows a polymorphous, but nevertheless specific symptomatology. The key features of the psychopathology of this condition are formal thought and speech disorders. Hallucinations and delusional ideas can be present, but they are incidental and do not determine the syndrome. The characteristic elements of this thought disorder are logic…				['Pfuhlmann, B', 'Franzek, E', 'Stöber, G']
9451565		[The importance of differential analysis of formal thought disorders in confusion psychosis and cataphasia. Incoherence of thematic choice and incoherence with logical and linguistic errors].	Fortschritte der Neurologie-Psychiatrie	1997	Formal thought disorders are usually regarded as a central symptom of schizophrenic psychoses, but nevertheless as diagnostically non-specific. Karl Leonhard, therefore, differentiated in his classification of endogenous psychoses between a whole lot of diagnostically specific types of formal thought disorders. He described two psychoses, of which formal thought disorder is the main psychopatholo…				['Pfuhlmann, B', 'Franzek, E', 'Stöber, G']
9396946		Synaptic elimination, neurodevelopment, and the mechanism of hallucinated "voices" in schizophrenia.	The American journal of psychiatry	1997	After peaking during childhood, synaptic density in the human frontal cortex declines by 30%-40% during adolescence because of progressive elimination of synaptic connections. The characteristic age at onset of schizophrenia--late adolescence and early adulthood--suggests that the disorder could arise from irregularities involving this neurodevelopmental process.		Eliminating up to 65% of working memory connections improved perceptual ability; beyond that point, network performance declined and speech hallucinations emerged. Simulating excitotoxic neuronal loss at low levels also improved network performance, but in excess it did not produce hallucinations.		['Hoffman, RE', 'McGlashan, TH']
9151510		Neural network simulations, cortical connectivity, and schizophrenic psychosis.	M.D. computing : computers in medical practice	1997	Recent studies have suggested that reduced corticocortical connectivity is associated with schizophrenia. My colleagues and I have used neural network simulations to explore parallel, distributed processing systems with reduced connectivity. These systems often behaved in a "schizophrenic-like" manner. Excessively pruned attractor networks became functionally fragmented, suggesting "loose associa…				['Hoffman, RE']
8929373		Severe transitory encephalopathy with reversible lesions of the claustrum.	Pediatric radiology	1996	Reversible bilateral lesions of the claustrum and external capsule in a 12-year-old girl suffering from a severe, transitory encephalopathy are reported. After a prodromal stage of feeling uncomfortable a sudden onset of status epilepticus occurred, followed by recurrent complex partial and myoclonic seizures for 3 weeks, with psychotic symptoms and temporary loss of vision, speech and hearing. A…				['Sperner, J', 'Sander, B', 'Lau, S', 'Krude, H', 'Scheffner, D']
8792202		Timing of puberty and EEG coherence during photic stimulation.	International journal of psychophysiology : official journal of the International Organization of Psychophysiology	1996	Selective elimination of a large proportion of cortical synapses constitutes the last major stage in brain development which is linked to sexual maturation. Various neurodevelopmental theories have proposed an association between schizophrenia and late brain maturational events. Based on epidemiological and psychopharmacological data, Saugstad hypothesised a relationship between timing of puberty…				['Kaiser, J', 'Gruzelier, JH']
7916937		Stroke-related aphasias mistaken for psychotic speech: two case reports.	Journal of geriatric psychiatry and neurology	1994	A large portion of the human central nervous system is dedicated to and specialized for language function. Aphasias, disorders of language, can be seen in many psychiatric and neurologic conditions. On occasion, it is difficult to differentiate between language abnormalities secondary to a patient's psychiatric illness and those secondary to a superimposed neurologic condition. In particular, in …				['Sambunaris, A', 'Hyde, TM']
1470270		[How does the schizophrenic nuclear syndrome arise? Results of the Bonn transition series study and Anglo-American models--a comparison].	Der Nervenarzt	1992	The value of neurobiological theories of schizophrenia depends in the long run on their usefulness when the genesis of diagnostically relevant features is to be made plausible. That is why in recent Anglo-American research on schizophrenia more and more subtly differentiated models have been developed to explain even highly complex psychotic changes of experiences in terms of neurobiologically fo…				['Klosterkötter, J']
1378050		A comparative study of development and symptoms among disintegrative psychosis and infantile autism with and without speech loss.	Journal of autism and developmental disorders	1992	To investigate clinical pictures and the validity of disintegrative psychosis (DP) as defined in ICD-9, 18 cases of DP were compared with 51 and 145 cases of infantile autism (IA) with and without speech loss, respectively, on clinical variables. The DP cases showed clearer regression after more satisfactory development than the IA cases with speech loss. Around age 7, about 4 years after regress…				['Kurita, H', 'Kita, M', 'Miyake, Y']
1611466		Recurrent fluent aphasia associated with a seizure focus.	Brain and language	1992	The relationship between dominant hemisphere seizure activity and aphasia is unclear. Although speech arrest, expressive speech problems, and comprehension difficulties have often been associated with temporal lobe seizure activity, neologistic, paraphasic speech is rare. We report a patient with seizures following encephalitis who had recurrent episodes of fluent, severely aphasic speech with im…				['Smith Doody, R', 'Hrachovy, RA', 'Feher, EP']
1343538		[A new approach to psychosis. Is psychosis a disorder of mental reality?].	Annales medico-psychologiques	1992	World's knowledge is but imperfectly intelligible to thinking beings by binding Possible with Reality of the experience meaning what resists them (matter or form) as sensible organ, while time perception remains out of feeling. Although the Reason seeks coherence in its seizing of the World, only consisting in experiences, yet the various experiences are not ordered a-priori towards coherence as …				['Morin, D']
1938329		Verbal hallucinations in psychotic patients.	The Israel journal of psychiatry and related sciences	1991	"Verbal hallucinations" are sentences that psychotic patients may say repeatedly throughout a conversation which are out of context or unconnected to the topic of conversation. These hallucinations are not the outcome of a remembrance of an experience or an event and do not bring about any emotional relief or catharsis, but they supply valuable information. They resemble Jacques Lacan's descripti…				['Ettinger, B', 'Telerand, A', 'Kronenberg, Y', 'Gaoni, B']
2377675		[Emergency psychiatry and crisis intervention in a primary clinic].	Psychiatrie, Neurologie, und medizinische Psychologie	1990	The terms Notfall and Krise, and the semantic problems arising, are elucidated; and an analysis of one years work in provision for emergency psychiatry and stress intervention is presented. Psychoreactive syndromes were found to be most common, followed in second place by psychotic conditions. In third place come disorders in connection with alcohol, which display a rising tendency. 40% of the cl…				['Greger, J', 'Seifert, G', 'Schock, G']
3239867		[Analysis and cognitive modelling of the analogical process in psychosis].	Annales medico-psychologiques	1988	The disturbances of cognitive processes in psychotic patients are well known: the delusional interpretation is "the inference from a right perception into a wrong concept" (Dromard), "an wrong intuition about the meaning of what is perceived, seen or heard" (H. Ey). Analogy is the very core of any cognitive process: relating a strange thing to some object already part of the experience enables to…				['Ohayon, M']
3287410		Differential diagnosis of mental subnormality and abnormality: the contribution of psychometrics.	The Psychiatric quarterly	1988	In a psychiatric population, cognitive abnormality impacts on intellectual functioning and is often misconstrued as subnormality, i.e., mental retardation. Standard IQ and neuropsychological tests contribute little to the differential diagnosis, which hinges on the question of developmental failure. A developmentally rooted psychometric battery, one that assesses conceptual, perceptual-motor, and…				['Kay, SR']
6394561		A critical review of EEG coherence studies of hemisphere function.	International journal of psychophysiology : official journal of the International Organization of Psychophysiology	1984	Studies of hemisphere function involving the use of coherence analysis are reviewed. Despite the fact that many effects related to subject group and type of task have been reported, few seem to be reliable across studies. The assumptions which seem to underlie the use of coherence analysis are made explicit and discussed. Most investigators consider coherence levels to reflect certain 'baseline' …				['French, CC', 'Beaumont, JG']
6853227		[Neuro-otologic findings in the Wernicke-Korsakoff syndrome].	HNO	1983	The Wernicke-Korsakoff syndrome is induced by thiamine deficiency. It occurs mainly in subjects with chronic alcoholism. It begins with an acute phase (Wernicke's encephalopathy) and changes to a chronic phase, which is characterized by a symptomatology varying from subclinical findings to a fully developed Korsakoff psychosis. We examined otoneurologically eight patients with Wernicke-Korsakoff …				['Probst, R']
261360		Language dysfunction in cerebrovascular disease.	Primary care	1979	Language disorder is often mistaken for confusion, psychosis, or memory loss, and thorough evaluation may require much time. A simple beside examination can often separate aphasic syndromes, and the anatomic location of the lesion can be inferred. Speech therapy, although not entirely satisfactory, is helpful in most patients.				['Palmer, EP']
555550		[The connection between videoanalytic regular measurements of non-verbal behavior and self-assessed mood].	Schweizer Archiv fur Neurologie, Neurochirurgie und Psychiatrie = Archives suisses de neurologie, neurochirurgie et de psychiatrie	1979	13 manic-depressive patients were examined during a symptom-free interval while under treatment with lithium, and again after a 6-week placebo period. The results are based on a behavioral analysis of video-taped interviews as well as a self-rating of mood with a multidimensional questionnaire (Hecheltjen & Mertesdorf, MSF). This questionnaire was presented on the day of the interviews. The follo…				['Ulrich, G']
724832		[Art of patients with endogenous psychosis as an approach to differential diagnosis].	Psychiatrie, Neurologie, und medizinische Psychologie	1978	If it is desired to evaluate the products of artistic activity of subjects of endogenous psychosis, then new aspects arise from an attempt to find special forms of drawing and painting for special forms of endogenous psychosis instead of generally speaking of schizophrenia and manic-depressive disease. Some information has been obtained in this connection. Catatonic iterations can be seen to be r…				['von Trostorff, S']
14013990		A case of severe developmental motor aphasia with psychotic symptoms successfully treated by speech therapy.	Acta paedopsychiatrica	1963					['BORJESON, A', 'NYLANDER, I']
